# Supplementary material for: Crops on the Rocks: Production, Processing, and Storage at the Early Medieval Site of Senhora Do Barrocal (Municipality of Sátão, Central Portugal)
Source: Plants (Basel). 2022 Feb 9;11(4):471. doi: 10.3390/plants11040471 (PMC8880156; doi:10.3390/plants11040471)
Supplement: Supplementary file 1 [file plants-11-00471-s001.zip]

Archive with 10 entries (10 files):
- Table S1. General Inventory.xlsx
- Table S10. Charred food products.xlsx
- Table S2. Subsampling.xlsx
- Table S3. Carpological results (units).xlsx
- Table S4. Results per Sample.xlsx
- Table S5. Results per Square-SU.xlsx
- Table S6. Units per litre - 2016 samples.xlsx
- Table S7. Results_Charcoal Phase1.xlsx
- Table S8. Results_Charcoal Phase2.xlsx
- Table S9. Results_Charcoal Dendro.xlsx
