# Supplementary material for: Crops on the Rocks: Production, Processing, and Storage at the Early Medieval Site of Senhora Do Barrocal (Municipality of Sátão, Central Portugal)
Source: Plants (Basel). 2022 Feb 9;11(4):471. doi: 10.3390/plants11040471 (PMC8880156; doi:10.3390/plants11040471)
Supplement: Supplementary file 1 [file plants-11-00471-s001.zip › Table S1. General Inventory.xlsx]

## Sheet: S1 - General Inventory 
	Sample	Square	Campaign	S.U.	S.U. (description)	Structure	Occupation	Moment	Processing	Volume	Sample analyzed
	126	E5	2014	115	Occupation/Circulation layer	Habitation structure 09	Phase 1	1st	Handpicked	N/A	Yes
	138	E6	2014	115	Occupation/Circulation layer	Habitation structure 09	Phase 1	1st	Handpicked	N/A	Yes
	139	D6	2014	115	Occupation/Circulation layer	Habitation structure 09	Phase 1	1st	Handpicked	N/A	Yes
	142	E6	2014	115	Occupation/Circulation layer	Habitation structure 09	Phase 1	1st	Handpicked	N/A	Yes
	143	C6	2014	115	Occupation/Circulation layer	Habitation structure 09	Phase 1	1st	Handpicked	N/A	Yes
	151	E6	2014	115	Occupation/Circulation layer	Habitation structure 09	Phase 1	1st	Handpicked	N/A	Yes
	544	C6	2014	115	Occupation/Circulation layer	Habitation structure 09	Phase 1	1st	Handpicked	N/A	Yes
	546	D6	2014	115	Occupation/Circulation layer	Habitation structure 09	Phase 1	1st	Handpicked	N/A	Yes
	137	E4	2014	116	Occupation/Circulation layer	Habitation structure 09	Phase 1	1st	Handpicked	N/A	Yes
	140	G4	2014	116	Occupation/Circulation layer	Habitation structure 09	Phase 1	1st	Handpicked	N/A	Yes
	144	E5	2014	116	Occupation/Circulation layer	Habitation structure 09	Phase 1	1st	Handpicked	N/A	Yes
	158	G5	2014	116	Occupation/Circulation layer	Habitation structure 09	Phase 1	1st	Handpicked	N/A	Yes
	214	D2	2016	116	Occupation/Circulation layer	Habitation structure 09	Phase 1	1st	Handpicked	N/A	Yes
	548	G4	2014	116	Occupation/Circulation layer	Habitation structure 09	Phase 1	1st	Handpicked	N/A	Yes
	549	G5	2014	116	Occupation/Circulation layer	Habitation structure 09	Phase 1	1st	Handpicked	N/A	Yes
	123	G6	2014	106	Destruction layer	Habitation structure 09	Phase 1	2nd	Handpicked	N/A	Yes
	125	F5	2014	106	Destruction layer	Habitation structure 09	Phase 1	2nd	Handpicked	N/A	Yes
	129	F4	2014	106	Destruction layer	Habitation structure 09	Phase 1	2nd	Handpicked	N/A	Yes
	132	D5	2014	106	Destruction layer	Habitation structure 09	Phase 1	2nd	Handpicked	N/A	Yes
	209	F1'	2016	106	Destruction layer	Habitation structure 09	Phase 1	2nd	Handpicked	N/A	Yes
	212	E0	2016	106	Destruction layer	Habitation structure 09	Phase 1	2nd	Handpicked	N/A	Yes
	213	E0	2016	106	Destruction layer	Habitation structure 09	Phase 1	2nd	Handpicked	N/A	Yes
	224	F1'	2016	106	Destruction layer	Habitation structure 09	Phase 1	2nd	Handpicked	N/A	Yes
	225	D0	2016	106	Destruction layer	Habitation structure 09	Phase 1	2nd	Handpicked	N/A	Yes
	236	F0	2016	106	Destruction layer	Habitation structure 09	Phase 1	2nd	Handpicked	N/A	Yes
	248	C0	2016	106	Destruction layer	Habitation structure 09	Phase 1	2nd	Handpicked	N/A	Yes
	260	F0	2016	106	Destruction layer	Habitation structure 09	Phase 1	2nd	Handpicked	N/A	Yes
	261	F1'	2016	106	Destruction layer	Habitation structure 09	Phase 1	2nd	Handpicked	N/A	Yes
	293	D1	2016	106	Destruction layer	Habitation structure 09	Phase 1	2nd	Handpicked	N/A	Yes
	294	D1'	2016	106	Destruction layer	Habitation structure 09	Phase 1	2nd	Handpicked	N/A	Yes
	521	B1'/C1'	2016	106	Destruction layer	Habitation structure 09	Phase 1	2nd	Handpicked	N/A	Yes
	1	C4	2014	107	Destruction layer	Habitation structure 09	Phase 1	2nd	Floated	No data	Yes
	7	B3/C3	2015	107	Destruction layer	Habitation structure 09	Phase 1	2nd	Handpicked	N/A	Yes
	8	F1	2015	107	Destruction layer	Habitation structure 09	Phase 1	2nd	Handpicked	N/A	Yes
	18	E1	2015	107	Destruction layer	Habitation structure 09	Phase 1	2nd	Handpicked	N/A	Yes
	25	B3/C3	2015	107	Destruction layer	Habitation structure 09	Phase 1	2nd	Handpicked	N/A	Yes
	38	H4	2015	107	Destruction layer	Habitation structure 09	Phase 1	2nd	Handpicked	N/A	Yes
	39	D2	2015	107	Destruction layer	Habitation structure 09	Phase 1	2nd	Handpicked	N/A	Yes
	44	C5	2015	107	Destruction layer	Habitation structure 09	Phase 1	2nd	Handpicked	N/A	Yes
	45	B6/C6	2015	107	Destruction layer	Habitation structure 09	Phase 1	2nd	Handpicked	N/A	Yes
	63	D1	2015	107	Destruction layer	Habitation structure 09	Phase 1	2nd	Handpicked	N/A	Yes
	65	F1	2015	107	Destruction layer	Habitation structure 09	Phase 1	2nd	Handpicked	N/A	Yes
	66	F1	2015	107	Destruction layer	Habitation structure 09	Phase 1	2nd	Handpicked	N/A	Yes
	78	D1	2015	107	Destruction layer	Habitation structure 09	Phase 1	2nd	Handpicked	N/A	Yes
	79	B6/C6	2015	107	Destruction layer	Habitation structure 09	Phase 1	2nd	Handpicked	N/A	Yes
	80	C6	2015	107	Destruction layer	Habitation structure 09	Phase 1	2nd	Handpicked	N/A	Yes
	88	C6	2015	107	Destruction layer	Habitation structure 09	Phase 1	2nd	Handpicked	N/A	Yes
	91	B6/C6	2015	107	Destruction layer	Habitation structure 09	Phase 1	2nd	Handpicked	N/A	Yes
	92	F1	2015	107	Destruction layer	Habitation structure 09	Phase 1	2nd	Handpicked	N/A	Yes
	93	C3	2015	107	Destruction layer	Habitation structure 09	Phase 1	2nd	Handpicked	N/A	Yes
	94	C1	2015	107	Destruction layer	Habitation structure 09	Phase 1	2nd	Handpicked	N/A	Yes
	95	C3	2015	107	Destruction layer	Habitation structure 09	Phase 1	2nd	Handpicked	N/A	Yes
	99	B6/C6	2015	107	Destruction layer	Habitation structure 09	Phase 1	2nd	Handpicked	N/A	Yes
	102	B6/C6	2015	107	Destruction layer	Habitation structure 09	Phase 1	2nd	Handpicked	N/A	Yes
	105	B6/C6	2015	107	Destruction layer	Habitation structure 09	Phase 1	2nd	Handpicked	N/A	Yes
	106	B6/C6	2015	107	Destruction layer	Habitation structure 09	Phase 1	2nd	Handpicked	N/A	Yes
	107	B6/C6	2015	107	Destruction layer	Habitation structure 09	Phase 1	2nd	Handpicked	N/A	Yes
	113	C1	2015	107	Destruction layer	Habitation structure 09	Phase 1	2nd	Handpicked	N/A	Yes
	115	B6/C6	2015	107	Destruction layer	Habitation structure 09	Phase 1	2nd	Handpicked	N/A	Yes
	120	B6/C6	2015	107	Destruction layer	Habitation structure 09	Phase 1	2nd	Handpicked	N/A	Yes
	121	F1	2015	107	Destruction layer	Habitation structure 09	Phase 1	2nd	Handpicked	N/A	Yes
	122	C6	2015	107	Destruction layer	Habitation structure 09	Phase 1	2nd	Handpicked	N/A	Yes
	131	B6/C6	2015	107	Destruction layer	Habitation structure 09	Phase 1	2nd	Handpicked	N/A	Yes
	133	D3	2014	107	Destruction layer	Habitation structure 09	Phase 1	2nd	Handpicked	N/A	Yes
	146	C4	2014	107	Destruction layer	Habitation structure 09	Phase 1	2nd	Handpicked	N/A	Yes
	148	D4	2014	107	Destruction layer	Habitation structure 09	Phase 1	2nd	Handpicked	N/A	Yes
	155	D3	2014	107	Destruction layer	Habitation structure 09	Phase 1	2nd	Handpicked	N/A	Yes
	157	C6	2014	107	Destruction layer	Habitation structure 09	Phase 1	2nd	Handpicked	N/A	Yes
	159	C3	2014	107	Destruction layer	Habitation structure 09	Phase 1	2nd	Handpicked	N/A	Yes
	162	B6/C6	2015	107	Destruction layer	Habitation structure 09	Phase 1	2nd	Handpicked	N/A	Yes
	164	C5	2014	107	Destruction layer	Habitation structure 09	Phase 1	2nd	Handpicked	N/A	Yes
	168	D3	2014	107	Destruction layer	Habitation structure 09	Phase 1	2nd	Handpicked	N/A	Yes
	171	B6/C6	2015	107	Destruction layer	Habitation structure 09	Phase 1	2nd	Floated	No data	Yes
	172	B6/C6	2015	107	Destruction layer	Habitation structure 09	Phase 1	2nd	Floated	No data	Yes
	173	C6	2015	107	Destruction layer	Habitation structure 09	Phase 1	2nd	Floated	No data	Yes
	181	B3/C3	2015	107	Destruction layer	Habitation structure 09	Phase 1	2nd	Floated	No data	Yes
	182	B6/C6	2015	107	Destruction layer	Habitation structure 09	Phase 1	2nd	Floated	No data	Yes
	183	C7	2016	107	Destruction layer	Habitation structure 09	Phase 1	2nd	Floated	≈ 10	Yes
	184	C7	2016	107	Destruction layer	Habitation structure 09	Phase 1	2nd	Floated	≈ 10	Yes
	185	C7	2016	107	Destruction layer	Habitation structure 09	Phase 1	2nd	Floated	≈ 10	Yes
	186	B7	2016	107	Destruction layer	Habitation structure 09	Phase 1	2nd	Floated	≈ 10	Yes
	187	E7	2016	107	Destruction layer	Habitation structure 09	Phase 1	2nd	Floated	≈ 10	Yes
	188	D8	2016	107	Destruction layer	Habitation structure 09	Phase 1	2nd	Floated	≈ 10	Yes
	189	C7	2016	107	Destruction layer	Habitation structure 09	Phase 1	2nd	Floated	≈ 10	Yes
	190	C7	2016	107	Destruction layer	Habitation structure 09	Phase 1	2nd	Floated	≈ 10	Yes
	191	C8	2016	107	Destruction layer	Habitation structure 09	Phase 1	2nd	Floated	≈ 10	Yes
	192	E1	2016	107	Destruction layer	Habitation structure 09	Phase 1	2nd	Floated	≈ 10	Yes
	193	C9	2016	107	Destruction layer	Habitation structure 09	Phase 1	2nd	Floated	≈ 10	Yes
	194	C7	2016	107	Destruction layer	Habitation structure 09	Phase 1	2nd	Floated	≈ 10	No
	195	C7	2016	107	Destruction layer	Habitation structure 09	Phase 1	2nd	Floated	≈ 10	No
	196	D9	2016	107	Destruction layer	Habitation structure 09	Phase 1	2nd	Floated	≈ 10	No
	197	C7	2016	107	Destruction layer	Habitation structure 09	Phase 1	2nd	Floated	≈ 10	No
	198	C8	2016	107	Destruction layer	Habitation structure 09	Phase 1	2nd	Floated	≈ 10	No
	199	C8	2016	107	Destruction layer	Habitation structure 09	Phase 1	2nd	Floated	≈ 10	No
	200	B7/C7	2016	107	Destruction layer	Habitation structure 09	Phase 1	2nd	Floated	≈ 10	Yes
	201	E1'	2016	107	Destruction layer	Habitation structure 09	Phase 1	2nd	Floated	≈ 10	Yes
	202	C9	2016	107	Destruction layer	Habitation structure 09	Phase 1	2nd	Floated	≈ 10	No
	203	C7	2016	107	Destruction layer	Habitation structure 09	Phase 1	2nd	Floated	≈ 10	No
	204	C8	2016	107	Destruction layer	Habitation structure 09	Phase 1	2nd	Floated	≈ 10	No
	205	C7	2016	107	Destruction layer	Habitation structure 09	Phase 1	2nd	Floated	≈ 10	No
	206	C7	2016	107	Destruction layer	Habitation structure 09	Phase 1	2nd	Floated	≈ 10	No
	215	D9	2016	107	Destruction layer	Habitation structure 09	Phase 1	2nd	Handpicked	N/A	Yes
	218	B7	2016	107	Destruction layer	Habitation structure 09	Phase 1	2nd	Handpicked	N/A	Yes
	219	C8	2016	107	Destruction layer	Habitation structure 09	Phase 1	2nd	Handpicked	N/A	Yes
	222	C7	2016	107	Destruction layer	Habitation structure 09	Phase 1	2nd	Handpicked	N/A	Yes
	230	C9	2016	107	Destruction layer	Habitation structure 09	Phase 1	2nd	Handpicked	N/A	Yes
	258	C9	2016	107	Destruction layer	Habitation structure 09	Phase 1	2nd	Handpicked	N/A	Yes
	259	D7	2016	107	Destruction layer	Habitation structure 09	Phase 1	2nd	Handpicked	N/A	Yes
	262	C8	2016	107	Destruction layer	Habitation structure 09	Phase 1	2nd	Handpicked	N/A	Yes
	264	C9	2016	107	Destruction layer	Habitation structure 09	Phase 1	2nd	Handpicked	N/A	Yes
	265	D1'	2016	107	Destruction layer	Habitation structure 09	Phase 1	2nd	Handpicked	N/A	Yes
	266	B7	2016	107	Destruction layer	Habitation structure 09	Phase 1	2nd	Handpicked	N/A	Yes
	267	B7	2016	107	Destruction layer	Habitation structure 09	Phase 1	2nd	Handpicked	N/A	Yes
	276	C8	2016	107	Destruction layer	Habitation structure 09	Phase 1	2nd	Handpicked	N/A	Yes
	278	E1'	2016	107	Destruction layer	Habitation structure 09	Phase 1	2nd	Handpicked	N/A	Yes
	279	D0	2016	107	Destruction layer	Habitation structure 09	Phase 1	2nd	Handpicked	N/A	Yes
	280	C7	2016	107	Destruction layer	Habitation structure 09	Phase 1	2nd	Handpicked	N/A	Yes
	281	C8	2016	107	Destruction layer	Habitation structure 09	Phase 1	2nd	Handpicked	N/A	Yes
	283	C1'	2016	107	Destruction layer	Habitation structure 09	Phase 1	2nd	Handpicked	N/A	Yes
	284	B7	2016	107	Destruction layer	Habitation structure 09	Phase 1	2nd	Handpicked	N/A	Yes
	287	C7	2016	107	Destruction layer	Habitation structure 09	Phase 1	2nd	Handpicked	N/A	Yes
	288	E0	2016	107	Destruction layer	Habitation structure 09	Phase 1	2nd	Handpicked	N/A	Yes
	300	C9	2016	107	Destruction layer	Habitation structure 09	Phase 1	2nd	Floated	≈ 10	No
	301	D8	2016	107	Destruction layer	Habitation structure 09	Phase 1	2nd	Floated	≈ 10	No
	302	D7	2016	107	Destruction layer	Habitation structure 09	Phase 1	2nd	Floated	≈ 10	No
	303	C9	2016	107	Destruction layer	Habitation structure 09	Phase 1	2nd	Floated	≈ 10	No
	304	B7	2016	107	Destruction layer	Habitation structure 09	Phase 1	2nd	Floated	≈ 10	No
	305	D9	2016	107	Destruction layer	Habitation structure 09	Phase 1	2nd	Floated	≈ 10	No
	306	B7	2016	107	Destruction layer	Habitation structure 09	Phase 1	2nd	Floated	≈ 10	No
	307	C8	2016	107	Destruction layer	Habitation structure 09	Phase 1	2nd	Floated	≈ 10	Yes
	308	C9	2016	107	Destruction layer	Habitation structure 09	Phase 1	2nd	Floated	≈ 10	No
	309	D7	2016	107	Destruction layer	Habitation structure 09	Phase 1	2nd	Floated	≈ 10	Yes
	310	B7	2016	107	Destruction layer	Habitation structure 09	Phase 1	2nd	Floated	≈ 10	No
	311	C7	2016	107	Destruction layer	Habitation structure 09	Phase 1	2nd	Floated	≈ 10	No
	312	D8	2016	107	Destruction layer	Habitation structure 09	Phase 1	2nd	Floated	≈ 10	No
	313	D9	2016	107	Destruction layer	Habitation structure 09	Phase 1	2nd	Floated	≈ 10	Yes
	314	D8	2016	107	Destruction layer	Habitation structure 09	Phase 1	2nd	Floated	≈ 10	No
	315	C7	2016	107	Destruction layer	Habitation structure 09	Phase 1	2nd	Floated	≈ 10	No
	316	C8	2016	107	Destruction layer	Habitation structure 09	Phase 1	2nd	Floated	≈ 10	No
	317	C8	2016	107	Destruction layer	Habitation structure 09	Phase 1	2nd	Floated	≈ 10	No
	318	D7	2016	107	Destruction layer	Habitation structure 09	Phase 1	2nd	Floated	≈ 10	No
	319	C7	2016	107	Destruction layer	Habitation structure 09	Phase 1	2nd	Floated	≈ 10	No
	320	C7	2016	107	Destruction layer	Habitation structure 09	Phase 1	2nd	Floated	≈ 10	No
	321	D7	2016	107	Destruction layer	Habitation structure 09	Phase 1	2nd	Floated	≈ 10	No
	322	C7	2016	107	Destruction layer	Habitation structure 09	Phase 1	2nd	Floated	≈ 10	No
	323	C9	2016	107	Destruction layer	Habitation structure 09	Phase 1	2nd	Floated	≈ 10	No
	324	C8	2016	107	Destruction layer	Habitation structure 09	Phase 1	2nd	Floated	≈ 10	No
	325	C7	2016	107	Destruction layer	Habitation structure 09	Phase 1	2nd	Floated	≈ 10	No
	326	C7	2016	107	Destruction layer	Habitation structure 09	Phase 1	2nd	Floated	≈ 10	No
	327	B7	2016	107	Destruction layer	Habitation structure 09	Phase 1	2nd	Floated	≈ 10	No
	328	B8	2016	107	Destruction layer	Habitation structure 09	Phase 1	2nd	Floated	≈ 10	No
	329	C8	2016	107	Destruction layer	Habitation structure 09	Phase 1	2nd	Floated	≈ 10	No
	330	C7	2016	107	Destruction layer	Habitation structure 09	Phase 1	2nd	Floated	≈ 10	No
	331	C8	2016	107	Destruction layer	Habitation structure 09	Phase 1	2nd	Floated	≈ 10	No
	332	D8	2016	107	Destruction layer	Habitation structure 09	Phase 1	2nd	Floated	≈ 10	No
	333	C7	2016	107	Destruction layer	Habitation structure 09	Phase 1	2nd	Floated	≈ 10	No
	334	F9	2016	107	Destruction layer	Habitation structure 09	Phase 1	2nd	Floated	≈ 10	Yes
	335	C7	2016	107	Destruction layer	Habitation structure 09	Phase 1	2nd	Floated	≈ 10	No
	336	C7	2016	107	Destruction layer	Habitation structure 09	Phase 1	2nd	Floated	≈ 10	No
	362	B6/C6	2016	107	Destruction layer	Habitation structure 09	Phase 1	2nd	Floated	≈ 10	Yes
	364	B7	2016	107	Destruction layer	Habitation structure 09	Phase 1	2nd	Floated	≈ 10	No
	377	B8	2016	107	Destruction layer	Habitation structure 09	Phase 1	2nd	Floated	≈ 10	Yes
	378	D7	2016	107	Destruction layer	Habitation structure 09	Phase 1	2nd	Floated	≈ 10	No
	379	B8	2016	107	Destruction layer	Habitation structure 09	Phase 1	2nd	Floated	≈ 10	No
	380	D9	2016	107	Destruction layer	Habitation structure 09	Phase 1	2nd	Floated	≈ 10	No
	381	C9	2016	107	Destruction layer	Habitation structure 09	Phase 1	2nd	Floated	≈ 10	No
	382	C8	2016	107	Destruction layer	Habitation structure 09	Phase 1	2nd	Floated	≈ 10	No
	383	D9	2016	107	Destruction layer	Habitation structure 09	Phase 1	2nd	Floated	≈ 10	No
	384	F8	2016	107	Destruction layer	Habitation structure 09	Phase 1	2nd	Floated	≈ 10	No
	385	D7	2016	107	Destruction layer	Habitation structure 09	Phase 1	2nd	Floated	≈ 10	No
	386	D8	2016	107	Destruction layer	Habitation structure 09	Phase 1	2nd	Floated	≈ 10	No
	387	B7	2016	107	Destruction layer	Habitation structure 09	Phase 1	2nd	Floated	≈ 10	No
	388	C8	2016	107	Destruction layer	Habitation structure 09	Phase 1	2nd	Floated	≈ 10	No
	389	D7	2016	107	Destruction layer	Habitation structure 09	Phase 1	2nd	Floated	≈ 10	No
	390	E1	2016	107	Destruction layer	Habitation structure 09	Phase 1	2nd	Floated	≈ 10	No
	391	C9	2016	107	Destruction layer	Habitation structure 09	Phase 1	2nd	Floated	≈ 10	No
	392	C7	2016	107	Destruction layer	Habitation structure 09	Phase 1	2nd	Floated	≈ 10	No
	393	C8	2016	107	Destruction layer	Habitation structure 09	Phase 1	2nd	Floated	≈ 10	No
	394	B7	2016	107	Destruction layer	Habitation structure 09	Phase 1	2nd	Floated	≈ 10	No
	395	E1	2016	107	Destruction layer	Habitation structure 09	Phase 1	2nd	Floated	≈ 10	No
	397	D8	2016	107	Destruction layer	Habitation structure 09	Phase 1	2nd	Floated	≈ 10	No
	399	C7	2016	107	Destruction layer	Habitation structure 09	Phase 1	2nd	Floated	≈ 10	No
	402	D7	2016	107	Destruction layer	Habitation structure 09	Phase 1	2nd	Floated	≈ 10	No
	403	B8	2016	107	Destruction layer	Habitation structure 09	Phase 1	2nd	Floated	≈ 10	No
	404	B3/C3	2016	107	Destruction layer	Habitation structure 09	Phase 1	2nd	Floated	≈ 10	Yes
	406	C7	2016	107	Destruction layer	Habitation structure 09	Phase 1	2nd	Floated	≈ 10	No
	407	C7	2016	107	Destruction layer	Habitation structure 09	Phase 1	2nd	Floated	≈ 10	No
	408	D7	2016	107	Destruction layer	Habitation structure 09	Phase 1	2nd	Floated	≈ 10	No
	409	B8	2016	107	Destruction layer	Habitation structure 09	Phase 1	2nd	Floated	≈ 10	No
	410	C7	2016	107	Destruction layer	Habitation structure 09	Phase 1	2nd	Floated	≈ 10	No
	411	C9	2016	107	Destruction layer	Habitation structure 09	Phase 1	2nd	Floated	≈ 10	No
	412	F8	2016	107	Destruction layer	Habitation structure 09	Phase 1	2nd	Floated	≈ 10	Yes
	413	D7	2016	107	Destruction layer	Habitation structure 09	Phase 1	2nd	Floated	≈ 10	No
	414	D7	2016	107	Destruction layer	Habitation structure 09	Phase 1	2nd	Floated	≈ 10	No
	415	B7	2016	107	Destruction layer	Habitation structure 09	Phase 1	2nd	Floated	≈ 10	No
	416	D7	2016	107	Destruction layer	Habitation structure 09	Phase 1	2nd	Floated	≈ 10	No
	417	C8	2016	107	Destruction layer	Habitation structure 09	Phase 1	2nd	Floated	≈ 10	No
	418	No data	2016	107	Destruction layer	Habitation structure 09	Phase 1	2nd	Floated	≈ 10	No
	419	B7	2016	107	Destruction layer	Habitation structure 09	Phase 1	2nd	Handpicked	N/A	Yes
	420	D1'	2016	107	Destruction layer	Habitation structure 09	Phase 1	2nd	Handpicked	N/A	Yes
	421	B8	2016	107	Destruction layer	Habitation structure 09	Phase 1	2nd	Handpicked	N/A	Yes
	422	D1'	2016	107	Destruction layer	Habitation structure 09	Phase 1	2nd	Handpicked	N/A	Yes
	423	D1	2016	107	Destruction layer	Habitation structure 09	Phase 1	2nd	Handpicked	N/A	Yes
	424	D1	2016	107	Destruction layer	Habitation structure 09	Phase 1	2nd	Handpicked	N/A	Yes
	425	C7	2016	107	Destruction layer	Habitation structure 09	Phase 1	2nd	Handpicked	N/A	Yes
	426	B7	2016	107	Destruction layer	Habitation structure 09	Phase 1	2nd	Handpicked	N/A	Yes
	427	B7	2016	107	Destruction layer	Habitation structure 09	Phase 1	2nd	Handpicked	N/A	Yes
	429	E1'	2016	107	Destruction layer	Habitation structure 09	Phase 1	2nd	Handpicked	N/A	Yes
	430	B8	2016	107	Destruction layer	Habitation structure 09	Phase 1	2nd	Handpicked	N/A	Yes
	431	F1'	2016	107	Destruction layer	Habitation structure 09	Phase 1	2nd	Handpicked	N/A	Yes
	432	E8	2016	107	Destruction layer	Habitation structure 09	Phase 1	2nd	Handpicked	N/A	Yes
	433	D0	2016	107	Destruction layer	Habitation structure 09	Phase 1	2nd	Handpicked	N/A	Yes
	434	C9	2016	107	Destruction layer	Habitation structure 09	Phase 1	2nd	Handpicked	N/A	Yes
	435	F0	2016	107	Destruction layer	Habitation structure 09	Phase 1	2nd	Handpicked	N/A	Yes
	436	D9	2016	107	Destruction layer	Habitation structure 09	Phase 1	2nd	Handpicked	N/A	Yes
	437	D0	2016	107	Destruction layer	Habitation structure 09	Phase 1	2nd	Handpicked	N/A	Yes
	438	F0	2016	107	Destruction layer	Habitation structure 09	Phase 1	2nd	Handpicked	N/A	Yes
	439	F1'	2016	107	Destruction layer	Habitation structure 09	Phase 1	2nd	Handpicked	N/A	Yes
	440	F1'	2016	107	Destruction layer	Habitation structure 09	Phase 1	2nd	Handpicked	N/A	Yes
	441	E0	2016	107	Destruction layer	Habitation structure 09	Phase 1	2nd	Handpicked	N/A	Yes
	442	F0	2016	107	Destruction layer	Habitation structure 09	Phase 1	2nd	Handpicked	N/A	Yes
	443	D1	2016	107	Destruction layer	Habitation structure 09	Phase 1	2nd	Handpicked	N/A	Yes
	444	F1'	2016	107	Destruction layer	Habitation structure 09	Phase 1	2nd	Handpicked	N/A	Yes
	445	C1	2016	107	Destruction layer	Habitation structure 09	Phase 1	2nd	Handpicked	N/A	Yes
	447	B7	2016	107	Destruction layer	Habitation structure 09	Phase 1	2nd	Handpicked	N/A	Yes
	448	B7	2016	107	Destruction layer	Habitation structure 09	Phase 1	2nd	Handpicked	N/A	Yes
	518	D1'/E1'	2016	107	Destruction layer	Habitation structure 09	Phase 1	2nd	Handpicked	N/A	Yes
	522	C1'	2016	107	Destruction layer	Habitation structure 09	Phase 1	2nd	Handpicked	N/A	Yes
	536	D4	2014	107	Destruction layer	Habitation structure 09	Phase 1	2nd	Handpicked	N/A	Yes
	537	D5	2014	107	Destruction layer	Habitation structure 09	Phase 1	2nd	Handpicked	N/A	Yes
	538	C3	2014	107	Destruction layer	Habitation structure 09	Phase 1	2nd	Handpicked	N/A	Yes
	539	C4	2014	107	Destruction layer	Habitation structure 09	Phase 1	2nd	Handpicked	N/A	Yes
	540	C5	2014	107	Destruction layer	Habitation structure 09	Phase 1	2nd	Handpicked	N/A	Yes
	541	D3	2014	107	Destruction layer	Habitation structure 09	Phase 1	2nd	Handpicked	N/A	Yes
	542	D3	2014	107	Destruction layer	Habitation structure 09	Phase 1	2nd	Handpicked	N/A	Yes
	543	C6	2014	107	Destruction layer	Habitation structure 09	Phase 1	2nd	Handpicked	N/A	Yes
	551	D3	2014	107	Destruction layer	Habitation structure 09	Phase 1	2nd	Handpicked	N/A	Yes
	552	B8	2016	107	Destruction layer	Habitation structure 09	Phase 1	2nd	Floated	≈ 10	No
	136	F4	2014	108	Destruction layer	Habitation structure 09	Phase 1	2nd	Handpicked	N/A	Yes
	145	E6	2014	108	Destruction layer	Habitation structure 09	Phase 1	2nd	Handpicked	N/A	Yes
	152	G6	2014	108	Destruction layer	Habitation structure 09	Phase 1	2nd	Handpicked	N/A	Yes
	154	G5	2014	108	Destruction layer	Habitation structure 09	Phase 1	2nd	Handpicked	N/A	Yes
	156	G3	2014	108	Destruction layer	Habitation structure 09	Phase 1	2nd	Handpicked	N/A	Yes
	160	F5	2014	108	Destruction layer	Habitation structure 09	Phase 1	2nd	Handpicked	N/A	Yes
	163	G4	2014	108	Destruction layer	Habitation structure 09	Phase 1	2nd	Handpicked	N/A	Yes
	166	G6	2014	108	Destruction layer	Habitation structure 09	Phase 1	2nd	Handpicked	N/A	Yes
	208	F8	2016	108	Destruction layer	Habitation structure 09	Phase 1	2nd	Handpicked	N/A	Yes
	216	G8	2016	108	Destruction layer	Habitation structure 09	Phase 1	2nd	Handpicked	N/A	Yes
	217	F7	2016	108	Destruction layer	Habitation structure 09	Phase 1	2nd	Handpicked	N/A	Yes
	220	E8	2016	108	Destruction layer	Habitation structure 09	Phase 1	2nd	Handpicked	N/A	Yes
	221	F9	2016	108	Destruction layer	Habitation structure 09	Phase 1	2nd	Handpicked	N/A	Yes
	227	F8	2016	108	Destruction layer	Habitation structure 09	Phase 1	2nd	Handpicked	N/A	Yes
	228	D8	2016	108	Destruction layer	Habitation structure 09	Phase 1	2nd	Handpicked	N/A	Yes
	229	D9	2016	108	Destruction layer	Habitation structure 09	Phase 1	2nd	Handpicked	N/A	Yes
	231	G7	2016	108	Destruction layer	Habitation structure 09	Phase 1	2nd	Handpicked	N/A	Yes
	234	E9	2016	108	Destruction layer	Habitation structure 09	Phase 1	2nd	Handpicked	N/A	Yes
	247	E6	2016	108	Destruction layer	Habitation structure 09	Phase 1	2nd	Handpicked	N/A	Yes
	263	E7	2016	108	Destruction layer	Habitation structure 09	Phase 1	2nd	Handpicked	N/A	Yes
	273	D7	2016	108	Destruction layer	Habitation structure 09	Phase 1	2nd	Handpicked	N/A	Yes
	275	F8	2016	108	Destruction layer	Habitation structure 09	Phase 1	2nd	Handpicked	N/A	Yes
	277	E8	2016	108	Destruction layer	Habitation structure 09	Phase 1	2nd	Handpicked	N/A	Yes
	285	G8	2016	108	Destruction layer	Habitation structure 09	Phase 1	2nd	Handpicked	N/A	Yes
	286	F7	2016	108	Destruction layer	Habitation structure 09	Phase 1	2nd	Handpicked	N/A	Yes
	290	G7	2016	108	Destruction layer	Habitation structure 09	Phase 1	2nd	Handpicked	N/A	Yes
	451	D4	2016	108	Destruction layer	Habitation structure 09	Phase 1	2nd	Handpicked	N/A	Yes
	454	D4	2016	108	Destruction layer	Habitation structure 09	Phase 1	2nd	Handpicked	N/A	Yes
	462	D5	2016	108	Destruction layer	Habitation structure 09	Phase 1	2nd	Handpicked	N/A	Yes
	463	D5	2016	108	Destruction layer	Habitation structure 09	Phase 1	2nd	Handpicked	N/A	Yes
	467	F7	2016	108	Destruction layer	Habitation structure 09	Phase 1	2nd	Handpicked	N/A	Yes
	545	D6	2014	108	Destruction layer	Habitation structure 09	Phase 1	2nd	Handpicked	N/A	Yes
	547	G4	2014	108	Destruction layer	Habitation structure 09	Phase 1	2nd	Handpicked	N/A	Yes
	550	F5	2014	108	Destruction layer	Habitation structure 09	Phase 1	2nd	Handpicked	N/A	Yes
	135	D4	2014	109	Destruction layer	Habitation structure 09	Phase 1	2nd	Handpicked	N/A	Yes
	161	F4	2014	109	Destruction layer	Habitation structure 09	Phase 1	2nd	Handpicked	N/A	Yes
	165	F5	2014	109	Destruction layer	Habitation structure 09	Phase 1	2nd	Handpicked	N/A	Yes
	56	I4	2015	128	Destruction layer	Habitation structure 09	Phase 1	2nd	Handpicked	N/A	Yes
	57	H4	2015	128	Destruction layer	Habitation structure 09	Phase 1	2nd	Handpicked	N/A	Yes
	530	B8	2016	137	Destruction layer	Habitation structure 09	Phase 1	2nd	Floated	≈ 10	Yes
	527	B8	2016	136	Construction layer (level of preparation underneath the wall)	Wall 112	Phase 2	3rd	Floated	≈ 10	Yes
	531	B8	2016	136	Construction layer (level of preparation underneath the wall)	Wall 112	Phase 2	3rd	Floated	≈ 10	Yes
	534	B8	2016	136	Construction layer (level of preparation underneath the wall)	Wall 112	Phase 2	3rd	Floated	≈ 10	Yes
	515	A9/B9	2016	139	Construction layer (level of preparation underneath the wall)	Wall 112	Phase 2	3rd	Handpicked	N/A	Yes
	524	A9/B9	2016	139	Construction layer (level of preparation underneath the wall)	Wall 112	Phase 2	3rd	Floated	≈ 10	Yes
	529	A8/B8	2016	139	Construction layer (level of preparation underneath the wall)	Wall 112	Phase 2	3rd	Floated	≈ 10	Yes
	526	A8	2016	140	Construction layer (level of preparation underneath the wall)	Wall 112	Phase 2	3rd	Floated	≈ 10	Yes
	12	C6	2015	124	Deposit related with a pottery vessel (debris within the wall)	Wall 112	Phase 2	4th	Handpicked	N/A	Yes
	70	C6	2015	124	Deposit related with a pottery vessel (debris within the wall)	Wall 112	Phase 2	4th	Handpicked	N/A	Yes
	75	B6/C6	2015	124	Deposit related with a pottery vessel (debris within the wall)	Wall 112	Phase 2	4th	Handpicked	N/A	Yes
	141	B6/C6	2015	124	Deposit related with a pottery vessel (debris within the wall)	Wall 112	Phase 2	4th	Floated	No data	Yes
	22	B0	2015	125	Filling layer (debris within the wall)	Wall 112	Phase 2	4th	Handpicked	N/A	Yes
	26	C6	2015	125	Filling layer (debris within the wall)	Wall 112	Phase 2	4th	Handpicked	N/A	Yes
	59	A0	2015	125	Filling layer (debris within the wall)	Wall 112	Phase 2	4th	Handpicked	N/A	Yes
	60	A0	2015	125	Filling layer (debris within the wall)	Wall 112	Phase 2	4th	Handpicked	N/A	Yes
	61	B0	2015	125	Filling layer (debris within the wall)	Wall 112	Phase 2	4th	Handpicked	N/A	Yes
	62	A6	2015	125	Filling layer (debris within the wall)	Wall 112	Phase 2	4th	Handpicked	N/A	Yes
	72	B7	2015	125	Filling layer (debris within the wall)	Wall 112	Phase 2	4th	Floated	No data	Yes
	81	A3/A4	2015	125	Filling layer (debris within the wall)	Wall 112	Phase 2	4th	Handpicked	N/A	Yes
	82	C6	2015	125	Filling layer (debris within the wall)	Wall 112	Phase 2	4th	Handpicked	N/A	Yes
	84	A6	2015	125	Filling layer (debris within the wall)	Wall 112	Phase 2	4th	Handpicked	N/A	Yes
	85	A5	2015	125	Filling layer (debris within the wall)	Wall 112	Phase 2	4th	Handpicked	N/A	Yes
	86	A5	2015	125	Filling layer (debris within the wall)	Wall 112	Phase 2	4th	Handpicked	N/A	Yes
	87	A5	2015	125	Filling layer (debris within the wall)	Wall 112	Phase 2	4th	Handpicked	N/A	Yes
	114	B3/A3	2015	125	Filling layer (debris within the wall)	Wall 112	Phase 2	4th	Handpicked	N/A	Yes
	169	A3/A4	2015	125	Filling layer (debris within the wall)	Wall 112	Phase 2	4th	Floated	No data	Yes
	174	A4	2015	125	Filling layer (debris within the wall)	Wall 112	Phase 2	4th	Handpicked	N/A	Yes
	175	A3	2015	125	Filling layer (debris within the wall)	Wall 112	Phase 2	4th	Handpicked	N/A	Yes
	233	B7	2016	125	Filling layer (debris within the wall)	Wall 112	Phase 2	4th	Handpicked	N/A	Yes
	235	B6	2016	125	Filling layer (debris within the wall)	Wall 112	Phase 2	4th	Handpicked	N/A	Yes
	237	A4	2016	125	Filling layer (debris within the wall)	Wall 112	Phase 2	4th	Handpicked	N/A	Yes
	238	A4	2016	125	Filling layer (debris within the wall)	Wall 112	Phase 2	4th	Handpicked	N/A	Yes
	240	A4	2016	125	Filling layer (debris within the wall)	Wall 112	Phase 2	4th	Handpicked	N/A	Yes
	253	B7	2016	125	Filling layer (debris within the wall)	Wall 112	Phase 2	4th	Handpicked	N/A	Yes
	292	A5	2016	125	Filling layer (debris within the wall)	Wall 112	Phase 2	4th	Handpicked	N/A	Yes
	337	C8	2016	125	Filling layer (debris within the wall)	Wall 112	Phase 2	4th	Floated	≈ 10	Yes
	338	B8	2016	125	Filling layer (debris within the wall)	Wall 112	Phase 2	4th	Floated	≈ 10	No
	339	B8	2016	125	Filling layer (debris within the wall)	Wall 112	Phase 2	4th	Floated	≈ 10	No
	340	A5	2016	125	Filling layer (debris within the wall)	Wall 112	Phase 2	4th	Floated	≈ 10	Yes
	342	B7	2016	125	Filling layer (debris within the wall)	Wall 112	Phase 2	4th	Floated	≈ 10	No
	343	A6	2016	125	Filling layer (debris within the wall)	Wall 112	Phase 2	4th	Floated	≈ 10	Yes
	344	B7	2016	125	Filling layer (debris within the wall)	Wall 112	Phase 2	4th	Floated	≈ 10	No
	345	B8	2016	125	Filling layer (debris within the wall)	Wall 112	Phase 2	4th	Floated	≈ 10	No
	346	B8	2016	125	Filling layer (debris within the wall)	Wall 112	Phase 2	4th	Floated	≈ 10	No
	348	B7	2016	125	Filling layer (debris within the wall)	Wall 112	Phase 2	4th	Floated	≈ 10	Yes
	349	B7	2016	125	Filling layer (debris within the wall)	Wall 112	Phase 2	4th	Floated	≈ 10	No
	350	A5	2016	125	Filling layer (debris within the wall)	Wall 112	Phase 2	4th	Floated	≈ 10	No
	351	B5	2016	125	Filling layer (debris within the wall)	Wall 112	Phase 2	4th	Floated	≈ 10	Yes
	352	A3/A4	2016	125	Filling layer (debris within the wall)	Wall 112	Phase 2	4th	Floated	≈ 10	Yes
	353	B7	2016	125	Filling layer (debris within the wall)	Wall 112	Phase 2	4th	Floated	≈ 10	No
	354	A'4	2016	125	Filling layer (debris within the wall)	Wall 112	Phase 2	4th	Floated	≈ 10	Yes
	355	B8	2016	125	Filling layer (debris within the wall)	Wall 112	Phase 2	4th	Floated	≈ 10	Yes
	357	B7	2016	125	Filling layer (debris within the wall)	Wall 112	Phase 2	4th	Floated	≈ 10	No
	359	B7	2016	125	Filling layer (debris within the wall)	Wall 112	Phase 2	4th	Floated	≈ 10	No
	360	B7	2016	125	Filling layer (debris within the wall)	Wall 112	Phase 2	4th	Floated	≈ 10	No
	361	B8	2016	125	Filling layer (debris within the wall)	Wall 112	Phase 2	4th	Floated	≈ 10	No
	363	A5	2016	125	Filling layer (debris within the wall)	Wall 112	Phase 2	4th	Floated	≈ 10	No
	365	B6	2016	125	Filling layer (debris within the wall)	Wall 112	Phase 2	4th	Floated	≈ 10	No
	366	B7	2016	125	Filling layer (debris within the wall)	Wall 112	Phase 2	4th	Floated	≈ 10	No
	368	A5	2016	125	Filling layer (debris within the wall)	Wall 112	Phase 2	4th	Floated	≈ 10	No
	369	A5	2016	125	Filling layer (debris within the wall)	Wall 112	Phase 2	4th	Floated	≈ 10	No
	370	A4	2016	125	Filling layer (debris within the wall)	Wall 112	Phase 2	4th	Floated	≈ 10	Yes
	371	A4	2016	125	Filling layer (debris within the wall)	Wall 112	Phase 2	4th	Floated	≈ 10	No
	372	A4	2016	125	Filling layer (debris within the wall)	Wall 112	Phase 2	4th	Floated	≈ 10	No
	373	A'4	2016	125	Filling layer (debris within the wall)	Wall 112	Phase 2	4th	Floated	≈ 10	Yes
	374	B6	2016	125	Filling layer (debris within the wall)	Wall 112	Phase 2	4th	Floated	≈ 10	Yes
	375	B8	2016	125	Filling layer (debris within the wall)	Wall 112	Phase 2	4th	Floated	≈ 10	No
	376	B8	2016	125	Filling layer (debris within the wall)	Wall 112	Phase 2	4th	Floated	≈ 10	No
	428	A'3	2016	125	Filling layer (debris within the wall)	Wall 112	Phase 2	4th	Handpicked	N/A	Yes
	449	B5	2016	125	Filling layer (debris within the wall)	Wall 112	Phase 2	4th	Handpicked	N/A	Yes
	452	B8	2016	125	Filling layer (debris within the wall)	Wall 112	Phase 2	4th	Handpicked	N/A	Yes
	457	C8	2016	125	Filling layer (debris within the wall)	Wall 112	Phase 2	4th	Handpicked	N/A	Yes
	458	A'4	2016	125	Filling layer (debris within the wall)	Wall 112	Phase 2	4th	Handpicked	N/A	Yes
	465	A6	2016	125	Filling layer (debris within the wall)	Wall 112	Phase 2	4th	Handpicked	N/A	Yes
	466	B6	2016	125	Filling layer (debris within the wall)	Wall 112	Phase 2	4th	Handpicked	N/A	Yes
	469	A7	2016	125	Filling layer (debris within the wall)	Wall 112	Phase 2	4th	Handpicked	N/A	Yes
	470	B6	2016	125	Filling layer (debris within the wall)	Wall 112	Phase 2	4th	Handpicked	N/A	Yes
	471	A5	2016	125	Filling layer (debris within the wall)	Wall 112	Phase 2	4th	Handpicked	N/A	Yes
	473	A6	2016	125	Filling layer (debris within the wall)	Wall 112	Phase 2	4th	Handpicked	N/A	Yes
	474	A9	2016	125	Filling layer (debris within the wall)	Wall 112	Phase 2	4th	Handpicked	N/A	Yes
	475	B6	2016	125	Filling layer (debris within the wall)	Wall 112	Phase 2	4th	Handpicked	N/A	Yes
	476	B7	2016	125	Filling layer (debris within the wall)	Wall 112	Phase 2	4th	Handpicked	N/A	Yes
	477	B8	2016	125	Filling layer (debris within the wall)	Wall 112	Phase 2	4th	Handpicked	N/A	Yes
	478	A'4	2016	125	Filling layer (debris within the wall)	Wall 112	Phase 2	4th	Handpicked	N/A	Yes
	479	B6	2016	125	Filling layer (debris within the wall)	Wall 112	Phase 2	4th	Handpicked	N/A	Yes
	480	B6	2016	125	Filling layer (debris within the wall)	Wall 112	Phase 2	4th	Handpicked	N/A	Yes
	481	B7	2016	125	Filling layer (debris within the wall)	Wall 112	Phase 2	4th	Handpicked	N/A	Yes
	482	A'4	2016	125	Filling layer (debris within the wall)	Wall 112	Phase 2	4th	Handpicked	N/A	Yes
	483	B6	2016	125	Filling layer (debris within the wall)	Wall 112	Phase 2	4th	Handpicked	N/A	Yes
	484	A6	2016	125	Filling layer (debris within the wall)	Wall 112	Phase 2	4th	Handpicked	N/A	Yes
	485	A6	2016	125	Filling layer (debris within the wall)	Wall 112	Phase 2	4th	Handpicked	N/A	Yes
	486	C1	2016	125	Filling layer (debris within the wall)	Wall 112	Phase 2	4th	Handpicked	N/A	Yes
	487	B6	2016	125	Filling layer (debris within the wall)	Wall 112	Phase 2	4th	Handpicked	N/A	Yes
	488	A'3	2016	125	Filling layer (debris within the wall)	Wall 112	Phase 2	4th	Handpicked	N/A	Yes
	491	B5	2016	125	Filling layer (debris within the wall)	Wall 112	Phase 2	4th	Handpicked	N/A	Yes
	492	A4	2016	125	Filling layer (debris within the wall)	Wall 112	Phase 2	4th	Handpicked	N/A	Yes
	493	B6	2016	125	Filling layer (debris within the wall)	Wall 112	Phase 2	4th	Handpicked	N/A	Yes
	496	A5	2016	125	Filling layer (debris within the wall)	Wall 112	Phase 2	4th	Handpicked	N/A	Yes
	497	B6	2016	125	Filling layer (debris within the wall)	Wall 112	Phase 2	4th	Handpicked	N/A	Yes
	498	A4	2016	125	Filling layer (debris within the wall)	Wall 112	Phase 2	4th	Handpicked	N/A	Yes
	499	A5	2016	125	Filling layer (debris within the wall)	Wall 112	Phase 2	4th	Handpicked	N/A	Yes
	500	C1	2016	125	Filling layer (debris within the wall)	Wall 112	Phase 2	4th	Handpicked	N/A	Yes
	501	A'8	2016	125	Filling layer (debris within the wall)	Wall 112	Phase 2	4th	Handpicked	N/A	Yes
	502	A'8	2016	125	Filling layer (debris within the wall)	Wall 112	Phase 2	4th	Handpicked	N/A	Yes
	503	B6	2016	125	Filling layer (debris within the wall)	Wall 112	Phase 2	4th	Handpicked	N/A	Yes
	504	A6	2016	125	Filling layer (debris within the wall)	Wall 112	Phase 2	4th	Handpicked	N/A	Yes
	505	B5	2016	125	Filling layer (debris within the wall)	Wall 112	Phase 2	4th	Handpicked	N/A	Yes
	506	A5	2016	125	Filling layer (debris within the wall)	Wall 112	Phase 2	4th	Handpicked	N/A	Yes
	507	A8	2016	125	Filling layer (debris within the wall)	Wall 112	Phase 2	4th	Handpicked	N/A	Yes
	508	A6	2016	125	Filling layer (debris within the wall)	Wall 112	Phase 2	4th	Handpicked	N/A	Yes
	509	A'7	2016	125	Filling layer (debris within the wall)	Wall 112	Phase 2	4th	Handpicked	N/A	Yes
	510	A3	2016	125	Filling layer (debris within the wall)	Wall 112	Phase 2	4th	Handpicked	N/A	Yes
	511	A5	2016	125	Filling layer (debris within the wall)	Wall 112	Phase 2	4th	Handpicked	N/A	Yes
	512	A3	2016	125	Filling layer (debris within the wall)	Wall 112	Phase 2	4th	Handpicked	N/A	Yes
	513	A7	2016	125	Filling layer (debris within the wall)	Wall 112	Phase 2	4th	Handpicked	N/A	Yes
	520	B7	2016	125	Filling layer (debris within the wall)	Wall 112	Phase 2	4th	Handpicked	N/A	Yes
	271	C0	2016	125A	Filling layer (debris within the wall)	Wall 112	Phase 2	4th	Handpicked	N/A	Yes
	55	H5	2015	129	Filling layer (debris within the wall)	Wall 112	Phase 2	4th	Handpicked	N/A	Yes
	242	B7	2016	130	Filling layer (debris within the wall)	Wall 112	Phase 2	4th	Handpicked	N/A	Yes
	243	B7	2016	130	Filling layer (debris within the wall)	Wall 112	Phase 2	4th	Handpicked	N/A	Yes
	296	B7	2016	130	Filling layer (debris within the wall)	Wall 112	Phase 2	4th	Floated	≈ 10	No
	297	B7	2016	130	Filling layer (debris within the wall)	Wall 112	Phase 2	4th	Floated	≈ 10	No
	358	B7	2016	130	Filling layer (debris within the wall)	Wall 112	Phase 2	4th	Floated	≈ 10	Yes
	401	B7	2016	130	Filling layer (debris within the wall)	Wall 112	Phase 2	4th	Floated	≈ 10	No
	405	B7	2016	130	Filling layer (debris within the wall)	Wall 112	Phase 2	4th	Floated	≈ 10	No
	460	B7	2016	130	Filling layer (debris within the wall)	Wall 112	Phase 2	4th	Handpicked	N/A	Yes
	514	B7	2016	130	Filling layer (debris within the wall)	Wall 112	Phase 2	4th	Handpicked	N/A	Yes
	533	B8	2016	130	Filling layer (debris within the wall)	Wall 112	Phase 2	4th	Floated	≈ 10	Yes
	398	A5	2016	131	Filling layer (debris within the wall)	Wall 112	Phase 2	4th	Floated	≈ 10	Yes
	400	B6	2016	131	Filling layer (debris within the wall)	Wall 112	Phase 2	4th	Floated	≈ 10	Yes
	523	B8	2016	134	Filling layer (debris within the wall)	Wall 112	Phase 2	4th	Handpicked	N/A	Yes
	519	B9	2016	138	Filling layer (debris within the wall)	Wall 112	Phase 2	4th	Handpicked	N/A	Yes
	48	C6	2015	126	Clay layer	Hearth 1	Phase 2	5th	Handpicked	N/A	Yes
	367	B7	2016	126	Clay layer	Hearth 1	Phase 2	5th	Floated	No data	Yes
	446	B7	2016	126	Clay layer	Hearth 1	Phase 2	5th	Handpicked	N/A	Yes
	246	C7	2016	132	Clay layer	Hearth 2	Phase 2	5th	Handpicked	N/A	Yes
	274	C7	2016	132	Clay layer	Hearth 2	Phase 2	5th	Handpicked	N/A	Yes
	298	C7	2016	132	Clay layer	Hearth 2	Phase 2	5th	Floated	No data	No
	299	C7	2016	132	Clay layer	Hearth 2	Phase 2	5th	Floated	No data	Yes
	525	D1'/E1'	2016	133	Layer below granite millstone	Granite millstone	Phase 2	5th	Floated	No data	Yes
	124	C5	2014	104	Abandonment/destruction layer	Wall 112	Phase 2	6th	Handpicked	N/A	Yes
	127	D6	2014	104	Abandonment/destruction layer	Wall 112	Phase 2	6th	Handpicked	N/A	Yes
	147	C6	2014	104	Abandonment/destruction layer	Wall 112	Phase 2	6th	Handpicked	N/A	Yes
	153	C5	2014	104	Abandonment/destruction layer	Wall 112	Phase 2	6th	Handpicked	N/A	Yes
	167	G4	2014	104	Abandonment/destruction layer	Wall 112	Phase 2	6th	Handpicked	N/A	Yes
	516	D1'/E1'	2016	104	Abandonment/destruction layer	Wall 112	Phase 2	6th	Handpicked	N/A	Yes
	517	B1'/C1'	2016	104	Abandonment/destruction layer	Wall 112	Phase 2	6th	Handpicked	N/A	Yes
	528	D1'/E1'	2016	104	Abandonment/destruction layer	Wall 112	Phase 2	6th	Floated	≈ 10	Yes
	532	D1'/E1'	2016	104	Abandonment/destruction layer	Wall 112	Phase 2	6th	Floated	≈ 10	Yes
	17	C3	2015	104A	Abandonment/destruction layer	Wall 112	Phase 2	6th	Handpicked	N/A	Yes
	33	E6	2015	104A	Abandonment/destruction layer	Wall 112	Phase 2	6th	Handpicked	N/A	Yes
	41	C1	2015	104A	Abandonment/destruction layer	Wall 112	Phase 2	6th	Handpicked	N/A	Yes
	46	C3	2015	104A	Abandonment/destruction layer	Wall 112	Phase 2	6th	Handpicked	N/A	Yes
	50	D2	2015	104A	Abandonment/destruction layer	Wall 112	Phase 2	6th	Handpicked	N/A	Yes
	51	C3	2015	104A	Abandonment/destruction layer	Wall 112	Phase 2	6th	Handpicked	N/A	Yes
	68	C3	2015	104A	Abandonment/destruction layer	Wall 112	Phase 2	6th	Handpicked	N/A	Yes
	69	C3	2015	104A	Abandonment/destruction layer	Wall 112	Phase 2	6th	Handpicked	N/A	Yes
	83	C3	2015	104A	Abandonment/destruction layer	Wall 112	Phase 2	6th	Handpicked	N/A	Yes
	90	C6	2015	104A	Abandonment/destruction layer	Wall 112	Phase 2	6th	Handpicked	N/A	Yes
	96	C6	2015	104A	Abandonment/destruction layer	Wall 112	Phase 2	6th	Handpicked	N/A	Yes
	98	D1	2015	104A	Abandonment/destruction layer	Wall 112	Phase 2	6th	Handpicked	N/A	Yes
	109	D6	2015	104A	Abandonment/destruction layer	Wall 112	Phase 2	6th	Handpicked	N/A	Yes
	117	D3	2015	104A	Abandonment/destruction layer	Wall 112	Phase 2	6th	Handpicked	N/A	Yes
	118	D3	2015	104A	Abandonment/destruction layer	Wall 112	Phase 2	6th	Handpicked	N/A	Yes
	170	C6	2015	104A	Abandonment/destruction layer	Wall 112	Phase 2	6th	Floated	No data	Yes
	176	C3	2015	104A	Abandonment/destruction layer	Wall 112	Phase 2	6th	Handpicked	N/A	Yes
	178	C6	2015	104A	Abandonment/destruction layer	Wall 112	Phase 2	6th	Handpicked	N/A	Yes
	211	D8	2016	104A	Abandonment/destruction layer	Wall 112	Phase 2	6th	Handpicked	N/A	Yes
	232	B7	2016	104A	Abandonment/destruction layer	Wall 112	Phase 2	6th	Handpicked	N/A	Yes
	239	B7	2016	104A	Abandonment/destruction layer	Wall 112	Phase 2	6th	Handpicked	N/A	Yes
	241	C8	2016	104A	Abandonment/destruction layer	Wall 112	Phase 2	6th	Handpicked	N/A	Yes
	244	G0	2016	104A	Abandonment/destruction layer	Wall 112	Phase 2	6th	Handpicked	N/A	Yes
	245	C7	2016	104A	Abandonment/destruction layer	Wall 112	Phase 2	6th	Handpicked	N/A	Yes
	396	C6	2016	104A	Abandonment/destruction layer	Wall 112	Phase 2	6th	Floated	≈ 10	Yes
	453	G7	2016	104A	Abandonment/destruction layer	Wall 112	Phase 2	6th	Handpicked	N/A	Yes
	455	E7	2016	104A	Abandonment/destruction layer	Wall 112	Phase 2	6th	Handpicked	N/A	Yes
	456	F7	2016	104A	Abandonment/destruction layer	Wall 112	Phase 2	6th	Handpicked	N/A	Yes
	459	F9	2016	104A	Abandonment/destruction layer	Wall 112	Phase 2	6th	Handpicked	N/A	Yes
	464	E7	2016	104A	Abandonment/destruction layer	Wall 112	Phase 2	6th	Handpicked	N/A	Yes
	468	E8	2016	104A	Abandonment/destruction layer	Wall 112	Phase 2	6th	Handpicked	N/A	Yes
	489	D8	2016	104A	Abandonment/destruction layer	Wall 112	Phase 2	6th	Handpicked	N/A	Yes
	490	D7	2016	104A	Abandonment/destruction layer	Wall 112	Phase 2	6th	Handpicked	N/A	Yes
	494	E9	2016	104A	Abandonment/destruction layer	Wall 112	Phase 2	6th	Handpicked	N/A	Yes
	495	E7	2016	104A	Abandonment/destruction layer	Wall 112	Phase 2	6th	Handpicked	N/A	Yes
	116	C6	2015	104B	Abandonment/destruction layer	Wall 112	Phase 2	6th	Handpicked	N/A	Yes
	119	C6	2015	104B	Abandonment/destruction layer	Wall 112	Phase 2	6th	Handpicked	N/A	Yes
	255	C7	2016	104B	Abandonment/destruction layer	Wall 112	Phase 2	6th	Handpicked	N/A	Yes
	256	B7	2016	104B	Abandonment/destruction layer	Wall 112	Phase 2	6th	Handpicked	N/A	Yes
	268	C9	2016	104B	Abandonment/destruction layer	Wall 112	Phase 2	6th	Handpicked	N/A	Yes
	4	G2	2015	118	Abandonment/destruction layer	Stone structure 123	Phase 2	6th	Handpicked	N/A	Yes
	9	G1	2015	118	Abandonment/destruction layer	Stone structure 123	Phase 2	6th	Handpicked	N/A	Yes
	19	H2	2015	118	Abandonment/destruction layer	Stone structure 123	Phase 2	6th	Handpicked	N/A	Yes
	23	H2	2015	118	Abandonment/destruction layer	Stone structure 123	Phase 2	6th	Handpicked	N/A	Yes
	24	H5	2015	118	Abandonment/destruction layer	Stone structure 123	Phase 2	6th	Handpicked	N/A	Yes
	27	H5	2015	118	Abandonment/destruction layer	Stone structure 123	Phase 2	6th	Handpicked	N/A	Yes
	28	G5	2015	118	Abandonment/destruction layer	Stone structure 123	Phase 2	6th	Handpicked	N/A	Yes
	31	H6	2015	118	Abandonment/destruction layer	Stone structure 123	Phase 2	6th	Handpicked	N/A	Yes
	32	I2	2015	118	Abandonment/destruction layer	Stone structure 123	Phase 2	6th	Handpicked	N/A	Yes
	35	H1	2015	118	Abandonment/destruction layer	Stone structure 123	Phase 2	6th	Handpicked	N/A	Yes
	40	G1	2015	118	Abandonment/destruction layer	Stone structure 123	Phase 2	6th	Handpicked	N/A	Yes
	52	H1	2015	118	Abandonment/destruction layer	Stone structure 123	Phase 2	6th	Handpicked	N/A	Yes
	58	F3	2015	118	Abandonment/destruction layer	Stone structure 123	Phase 2	6th	Handpicked	N/A	Yes
	67	G5	2015	118	Abandonment/destruction layer	Stone structure 123	Phase 2	6th	Handpicked	N/A	Yes
	73	L5	2015	118	Abandonment/destruction layer	Stone structure 123	Phase 2	6th	Handpicked	N/A	Yes
	112	G2	2015	118	Abandonment/destruction layer	Stone structure 123	Phase 2	6th	Handpicked	N/A	Yes
	177	H5	2015	118	Abandonment/destruction layer	Stone structure 123	Phase 2	6th	Handpicked	N/A	Yes
	5	D2	2015	102	Abandonment/destruction layer	Possible Habitation structure	Phase 2	6th	Handpicked	N/A	Yes
	6	F1	2015	102	Abandonment/destruction layer	Possible Habitation structure	Phase 2	6th	Handpicked	N/A	Yes
	11	C3	2015	102	Abandonment/destruction layer	Possible Habitation structure	Phase 2	6th	Handpicked	N/A	Yes
	13	D2	2015	102	Abandonment/destruction layer	Possible Habitation structure	Phase 2	6th	Handpicked	N/A	Yes
	14	D6	2015	102	Abandonment/destruction layer	Possible Habitation structure	Phase 2	6th	Handpicked	N/A	Yes
	20	G3	2015	102	Abandonment/destruction layer	Possible Habitation structure	Phase 2	6th	Handpicked	N/A	Yes
	34	C3	2015	102	Abandonment/destruction layer	Possible Habitation structure	Phase 2	6th	Handpicked	N/A	Yes
	47	F6	2015	102	Abandonment/destruction layer	Possible Habitation structure	Phase 2	6th	Handpicked	N/A	Yes
	54	H6	2015	102	Abandonment/destruction layer	Possible Habitation structure	Phase 2	6th	Handpicked	N/A	Yes
	64	F2	2015	102	Abandonment/destruction layer	Possible Habitation structure	Phase 2	6th	Handpicked	N/A	Yes
	76	E6	2015	102	Abandonment/destruction layer	Possible Habitation structure	Phase 2	6th	Handpicked	N/A	Yes
	77	C6	2015	102	Abandonment/destruction layer	Possible Habitation structure	Phase 2	6th	Handpicked	N/A	Yes
	101	G6	2015	102	Abandonment/destruction layer	Possible Habitation structure	Phase 2	6th	Handpicked	N/A	Yes
	103	I4	2015	102	Abandonment/destruction layer	Possible Habitation structure	Phase 2	6th	Handpicked	N/A	Yes
	104	C1	2015	102	Abandonment/destruction layer	Possible Habitation structure	Phase 2	6th	Handpicked	N/A	Yes
	108	E1	2015	102	Abandonment/destruction layer	Possible Habitation structure	Phase 2	6th	Handpicked	N/A	Yes
	180	C6	2015	102	Abandonment/destruction layer	Possible Habitation structure	Phase 2	6th	Handpicked	N/A	Yes
	252	E1'	2016	102	Abandonment/destruction layer	Possible Habitation structure	Phase 2	6th	Handpicked	N/A	Yes
	257	D1'	2016	102	Abandonment/destruction layer	Possible Habitation structure	Phase 2	6th	Handpicked	N/A	Yes
	269	E1'	2016	102	Abandonment/destruction layer	Possible Habitation structure	Phase 2	6th	Handpicked	N/A	Yes
	270	E0	2016	102	Abandonment/destruction layer	Possible Habitation structure	Phase 2	6th	Handpicked	N/A	Yes
	272	E1'	2016	102	Abandonment/destruction layer	Possible Habitation structure	Phase 2	6th	Handpicked	N/A	Yes
	282	C0	2016	102	Abandonment/destruction layer	Possible Habitation structure	Phase 2	6th	Handpicked	N/A	Yes
	289	F1'	2016	102	Abandonment/destruction layer	Possible Habitation structure	Phase 2	6th	Handpicked	N/A	Yes
	291	F0	2016	102	Abandonment/destruction layer	Possible Habitation structure	Phase 2	6th	Handpicked	N/A	Yes
	295	E1'	2016	102	Abandonment/destruction layer	Possible Habitation structure	Phase 2	6th	Floated	No data	Yes
	450	C9	2016	102	Abandonment/destruction layer	Possible Habitation structure	Phase 2	6th	Handpicked	N/A	Yes
	461	C9	2016	102	Abandonment/destruction layer	Possible Habitation structure	Phase 2	6th	Handpicked	N/A	Yes
	535	J3	2015	102	Abandonment/destruction layer	Possible Habitation structure	Phase 2	6th	Handpicked	N/A	Yes
	207	D1'	2016	103	Abandonment/destruction layer	Possible Habitation structure	Phase 2	6th	Handpicked	N/A	Yes
	210	E0	2016	103	Abandonment/destruction layer	Possible Habitation structure	Phase 2	6th	Handpicked	N/A	Yes
	223	F0	2016	103	Abandonment/destruction layer	Possible Habitation structure	Phase 2	6th	Handpicked	N/A	Yes
	226	E0	2016	103	Abandonment/destruction layer	Possible Habitation structure	Phase 2	6th	Handpicked	N/A	Yes
	249	F0	2016	103	Abandonment/destruction layer	Possible Habitation structure	Phase 2	6th	Handpicked	N/A	Yes
	250	D0	2016	103	Abandonment/destruction layer	Possible Habitation structure	Phase 2	6th	Handpicked	N/A	Yes
	251	D1'	2016	103	Abandonment/destruction layer	Possible Habitation structure	Phase 2	6th	Handpicked	N/A	Yes
	254	C1'	2016	103	Abandonment/destruction layer	Possible Habitation structure	Phase 2	6th	Handpicked	N/A	Yes
	10	I1	2015	120	Abandonment/destruction layer	Possible Habitation structure	Phase 2	6th	Handpicked	N/A	Yes
	15	I1	2015	120	Abandonment/destruction layer	Possible Habitation structure	Phase 2	6th	Handpicked	N/A	Yes
	16	I3	2015	120	Abandonment/destruction layer	Possible Habitation structure	Phase 2	6th	Handpicked	N/A	Yes
	30	I4	2015	120	Abandonment/destruction layer	Possible Habitation structure	Phase 2	6th	Handpicked	N/A	Yes
	36	C2	2015	120	Abandonment/destruction layer	Possible Habitation structure	Phase 2	6th	Handpicked	N/A	Yes
	97	J4	2015	120	Abandonment/destruction layer	Possible Habitation structure	Phase 2	6th	Handpicked	N/A	Yes
	2	M5	2015	121	Abandonment/destruction layer	Possible Habitation structure	Phase 2	6th	Handpicked	N/A	Yes
	3	J3	2015	121	Abandonment/destruction layer	Possible Habitation structure	Phase 2	6th	Handpicked	N/A	Yes
	21	L4	2015	121	Abandonment/destruction layer	Possible Habitation structure	Phase 2	6th	Handpicked	N/A	Yes
	29	I4	2015	121	Abandonment/destruction layer	Possible Habitation structure	Phase 2	6th	Handpicked	N/A	Yes
	37	L5	2015	121	Abandonment/destruction layer	Possible Habitation structure	Phase 2	6th	Handpicked	N/A	Yes
	42	L3	2015	121	Abandonment/destruction layer	Possible Habitation structure	Phase 2	6th	Handpicked	N/A	Yes
	43	L7	2015	121	Abandonment/destruction layer	Possible Habitation structure	Phase 2	6th	Handpicked	N/A	Yes
	49	L6	2015	121	Abandonment/destruction layer	Possible Habitation structure	Phase 2	6th	Handpicked	N/A	Yes
	53	J7	2015	121	Abandonment/destruction layer	Possible Habitation structure	Phase 2	6th	Handpicked	N/A	Yes
	71	J5	2015	121	Abandonment/destruction layer	Possible Habitation structure	Phase 2	6th	Handpicked	N/A	Yes
	74	J4	2015	121	Abandonment/destruction layer	Possible Habitation structure	Phase 2	6th	Handpicked	N/A	Yes
	89	L4	2015	121	Abandonment/destruction layer	Possible Habitation structure	Phase 2	6th	Handpicked	N/A	Yes
	100	L4	2015	121	Abandonment/destruction layer	Possible Habitation structure	Phase 2	6th	Handpicked	N/A	Yes
	110	L7	2015	121	Abandonment/destruction layer	Possible Habitation structure	Phase 2	6th	Handpicked	N/A	Yes
	111	L4	2015	121	Abandonment/destruction layer	Possible Habitation structure	Phase 2	6th	Handpicked	N/A	Yes
	179	M4	2015	121	Abandonment/destruction layer	Possible Habitation structure	Phase 2	6th	Handpicked	N/A	Yes
	341	M3	2015	121	Abandonment/destruction layer	Possible Habitation structure	Phase 2	6th	Floated	No data	Yes
	347	M4	2016	121	Abandonment/destruction layer	Possible Habitation structure	Phase 2	6th	Floated	No data	Yes
	356	M2	2015	121	Abandonment/destruction layer	Possible Habitation structure	Phase 2	6th	Floated	No data	Yes
	Table S1: General Inventory
