# Supplementary material for: Crops on the Rocks: Production, Processing, and Storage at the Early Medieval Site of Senhora Do Barrocal (Municipality of Sátão, Central Portugal)
Source: Plants (Basel). 2022 Feb 9;11(4):471. doi: 10.3390/plants11040471 (PMC8880156; doi:10.3390/plants11040471)
Supplement: Supplementary file 1 [file plants-11-00471-s001.zip › Table S10. Charred food products.xlsx]

## Sheet: S10 Food Remains
	Macroscopic observations						Microscopic observation under SEM
	S.U.	Sample	Square	Texture	Visible inclusions		Matrix appearance	Type of Voids	Average void size (mm)	Percentage of voids	Average Particle size (mm)	Avarage number of Particles	Barley	Wheat	Rye/Oats	Indeterminate cereal	Pulses	Root/tuber parenchyma	Type of Parcticles
	130	460	B7	Porous and homogeneous	Bran cell tissue		Semi-porous	Channel voids, micropores	0.25	0.186	0.8	3	x	x	x	x			Barley grain fragment with visible multiple-celled aleurone layer and bran epidermis. Scattered patches of bran epidermis both barley and non-barley. Scattered patches of single-celled aleurone layers in cross-section view. Large fragments of pulses with visible palisade testa layer.
	130	460_1	B7	Porous and homogeneous	None		Porous	Closed voids, micropores and channel voids	0.1	0.14	0.65	6	x	x		x	x		Barley grain fragment with visible multiple-celled aleurone layer and bran epidermis. Scattered patches of bran epidermis both barley and non-barley. Scattered patches of single-celled aleurone layers in cross-section view.
	125	481	B7	Porous and homogeneous	Bran cell tissue		Highly porous	Channel voids and micropores	0.15	0.35	0.15	1				x			Small bran fragment
	104B	119	C6	Porous and homogeneous	None		Semi-porous	Channel voids	0.2	0.157	0.5	2						x	Parenchyma tissue
	107	425	C7	Semiporous and heterogeneous	Particles agglomeration		Semi-porous	Channel voids	0.3	0.13	0.6	2	x	x		x		x	Bran epidermis fragments. Multiple-celled aleurone layer fragments.
									Average void size	Average porosity %	Average particle size	Average number of particles
									0.2	19.26%	0.54	2.8
								Table S10 – Analysed charred food products
