# Supplementary material for: Crops on the Rocks: Production, Processing, and Storage at the Early Medieval Site of Senhora Do Barrocal (Municipality of Sátão, Central Portugal)
Source: Plants (Basel). 2022 Feb 9;11(4):471. doi: 10.3390/plants11040471 (PMC8880156; doi:10.3390/plants11040471)
Supplement: Supplementary file 1 [file plants-11-00471-s001.zip › Table S2. Subsampling.xlsx]

## Sheet: S2 - Subsampling
	Mesh	S.U.	2 mm				1 mm				0.5 mm
	Sample		Original weight (g)	Sorted (g)	%		Original weight (g)	Sorted (g)	%		Original weight (g)	Sorted (g)	%
	1	107	Without subsampling				8.09	1.93	23.9%		Without subsampling
	170	104A	Without subsampling				12.81	6.24	48.7%		3.85	1.94	50.4%
	171	107	98.87	24.96	25.2%		36.12	9.13	25.3%		Without subsampling
	172	107	55.74	28.65	51.4%		20.64	10.36	50.2%		Without subsampling
	181	107	20.47	9.93	48.5%		12.58	5.97	47.5%		Without subsampling
	182	107	49.43	12.05	24.4%		42.85	5.11	11.9%		11.96	2.62	21.9%
	183	107	59.62	14.49	24.3%		31.36	7.29	23.2%		11.33	2.43	21.4%
	184	107	45.32	10.63	23.5%		32.1	4.01	12.5%		13.51	0.92	6.8%
	185	107	129.52	7.41	5.7%		79.47	2.21	2.8%		22.4	0.56	2.5%
	186	107	46.13	5.71	12.4%		33.89	2.15	6.3%		23.3	1.27	5.5%
	187	107	36.83	17.14	46.5%		29.92	7.13	23.8%		19.78	2.45	12.4%
	188	107	43.02	12.46	29.0%		27.49	6.21	22.6%		23.02	2.79	12.1%
	189	107	99.8	6.23	6.2%		60.86	3.97	6.5%		32.46	1.04	3.2%
	190	107	45.25	5.11	11.3%		27.05	3.38	12.5%		19.84	1.39	7.0%
	191	107	51.46	6.45	12.5%		29.91	3.04	10.2%		21.77	1.1	5.1%
	192	107	34.08	4.25	12.5%		29.56	2.07	7.0%		18.26	1.14	6.2%
	193	107	28.76	7.46	25.9%		23.28	2.73	11.7%		14.81	1.81	12.2%
	200	107	74.27	9.65	13.0%		34.29	3.87	11.3%		16.46	0.99	6.0%
	201	107	28.43	7.24	25.5%		18.14	2.43	13.4%		3.75	1.97	52.5%
	307	107	50.01	6.6	13.2%		42.36	2.64	6.2%		22.22	1.27	5.7%
	309	107	42.92	6.16	14.4%		26.98	3.11	11.5%		26.05	1.66	6.4%
	313	107	36.75	4.55	12.4%		20.05	2.11	10.5%		13.74	1.67	12.2%
	334	107	26.5	7.32	27.6%		26.29	3.48	13.2%		26.36	1.43	5.4%
	337	125	36.77	6.98	19.0%		21.78	2.5	11.5%		12.56	1.68	13.4%
	340	125	22.2	4.54	20.5%		14.76	1.66	11.2%		8.61	1.12	13.0%
	341	131	Without subsampling				Without subsampling				2.52	1.24	49.2%
	348	125	24.85	5.96	24.0%		18.09	2.74	15.1%		8.35	0.98	11.7%
	352	125	10.07	No subsampling			35.78	5.07	14.2%		27.2	3.2	11.8%
	355	125	10.46	5.58	53.3%		9.1	2.12	23.3%		Without subsampling
	356	121	Without subsampling				Without subsampling				2.94	1.52	51.7%
	358	130	51.9	6.91	13.3%		39.42	2.27	5.8%		16.97	0.91	5.4%
	362	107	20.13	5.74	28.5%		22.72	2.8	12.3%		29.96	1.24	4.1%
	367	126	Without subsampling				5.58	2.57	46.1%		4.8	1.33	27.7%
	370	125	21.58	4.95	22.9%		12.5	3.15	25.2%		Without subsampling
	373	125	23.64	8.81	37.3%		10.48	2.74	26.1%		6.08	1.64	27.0%
	374	125	38.07	5.26	13.8%		30.89	4.12	13.3%		22.97	1.59	6.9%
	377	107	58.91	6.36	10.8%		25.85	3.25	12.6%		16.38	1.8	11.0%
	396	104A	17.47	5.87	33.6%		11.22	2.65	23.6%		11.35	1.43	12.6%
	404	107	10.95	5.45	49.8%		14.84	3.66	24.7%		10.96	1.56	14.2%
	412	107	29.62	7.37	24.9%		23.4	2.88	12.3%		17.2	0.98	5.7%
	524	139	8.2	5.04	61.5%		8.15	2.7	33.1%		6.57	1.11	16.9%
	526	140	11.96	6.27	52.4%		13.06	2.25	17.2%		12.23	0.97	7.9%
	527	136	16.03	6.82	42.5%		17.66	1.76	10.0%		16.75	0.96	5.7%
	528	104	32.76	8.41	25.7%		26.41	1.95	7.4%		13.62	0.77	5.7%
	529	139	23.89	7.39	30.9%		25.95	1.42	5.5%		17.41	0.59	3.4%
	530	137	9.49	5.5	58.0%		12.02	1.11	9.2%		16.54	0.7	4.2%
	531	136	11.1	6.43	57.9%		10.01	1.72	17.2%		10.81	1.0	9.3%
	532	104	12.29	5.05	41.1%		13.44	2.01	15.0%		5.56	1.07	19.2%
	533	130	22.64	5.25	23.2%		25.23	1.33	5.3%		15.82	0.8	5.1%
	534	136	35.35	4.75	13.4%		28.71	1.52	5.3%		23.75	0.77	3.2%
	Table S2: Subsampling strategy
