# Supplementary material for: Crops on the Rocks: Production, Processing, and Storage at the Early Medieval Site of Senhora Do Barrocal (Municipality of Sátão, Central Portugal)
Source: Plants (Basel). 2022 Feb 9;11(4):471. doi: 10.3390/plants11040471 (PMC8880156; doi:10.3390/plants11040471)
Supplement: Supplementary file 1 [file plants-11-00471-s001.zip › Table S3. Carpological results (units).xlsx]

## Sheet: Table S3 - Units
	Occupation		Phase 1							Phase 2																	Total
	Moment		1st		2nd					3rd			4th					5th			6th
	Structure		HS9	HS9	HS9	HS9	HS9	HS9	HS9	W112	W112	W112	W112	W112	W112	W112	W112	H1	H2	GM	W112			SS123	PHS	PHS
	S.U.		115	116	106	107	108	109	137	136	139	140	124	125	130	131	134	126	132	133	104	104A	104B	118	102	121
	Cereal	Plant part
	Avena L.	Grain	42	1	9	36609	16		130	946	833	215	165	5166	3948	309	1	20	1	1	1050	1076	143		143	1	50825
	Hordeum vulgare L.	Grain	22	2	48	7248	9		5	13	99	17	43	666	506	40		9	5		324	221	284		134		9695
	Panicum miliaceum L.	Grain			8	8345			44	299	210	60	71	978	487	74		11	7	2	1490	128			3	20	12237
	Setaria italica (L.) P.Beauv.	Grain				123					6		4	19		6											158
	Setaria P.Beauv.	Grain				9																					9
	Panicoideae Link	Grain				1128				17	30		29	299	171	29		2	1		179	42	2			5	1934
	Secale cereale L.	Grain	84	6	204	34204	25		61	776	649	136	130	4471	3679	436	1	10	4	1	1989	439	565	1	362	4	48237
	Triticum aestivum L. / Triticum durum Desf. / Triticum turgidum L.	Grain	12	1	27	965	6		4	22	25	6	9	498	38	107		2	1		67	21	26	1	14	3	1855
	Triticum L.	Grain				4								5													9
	Triticeae Dumort.	Grain		2	3	10424			18	234	210	44	233	1338	1346	132		8	2		745	416	58	1	91	1	15306
	Cereal (chaff)
	Avena sativa L. / Avena strigosa Schreb.	Floret base				842			11	10	40		4	127	173	25						54	10		2		1298
	Hordeum vulgare L.	Lemma base				689				31	3			96		2						19	17		4		861
	Hordeum vulgare L.	Rachis segment with 1 node				48																4					52
	Panicum miliaceum L.	Lemma/palea				32					8																40
	Setaria italica (L.) P.Beauv.	Lemma/palea									3					2											5
	Secale cereale L.	Rachis segment with 1 node				741				131	48	13	19	213	406	5		2		1	16	76	1			1	1673
	Secale cereale L.	Rachis segment with 2 nodes				18				19			2														39
	Triticum aestivum L. / Triticum durum Desf. / Triticum turgidum L.	Rachis node				122																4					126
	Other Poaceae
	Arrhenatherum elatius subspec. bulbosum (Willd.) Schübl. & G.Martens	Pseudobulb				1																					1
	Festuca L. / Lolium L.	Grain				1925						6	33	212	318	11		11			5	39			4	1	2565
	Poa L.	Grain								31					20												51
	Poaceae Barnhart	Grain				1553	1			159	113	2	6	123	344	7			2		445	45			3	2	2805
	Poaceae - Bromus L. type	Grain																				1					1
	Other Poaceae (chaff)
	Festuca L. / Lolium L.	Hulled grain				52								17		1									1		71
	Poaceae Barnhart	Hulled grain				37								1							25						63
	Poaceae Barnhart	Spikelet base												1													1
	Fabaceae
	Lathyrus cicera L. / Lathyrus sativus L.	Seed				71	1					2		14		1											89
	Lens culinaris Medik.	Seed				18																1					19
	Ornithopus L.	Seed				29				11	6											2			1	2	51
	Ornithopus L.	Loment segment				233								9				4								2	248
	Pisum sativum L.	Seed	1		1	412	1							8		2						1	3		2		431
	Vicia faba L.	Seed	10		1	238							1	18		1						1	7		9		286
	Vicia L. / Lathyrus L.	Seed			1	250				8	9			39		4			2		12	4	2		1		332
	Vicia L. /Lathyrus L. /Pisum L.	Seed			1	272	1	1					1	58	4	8		1				4	1		3		355
	Fabaceae Lindl.	Seed				264					3			53	92	2		2			52	18			1	3	490
	Astragalus L.	Seed				2																					2
	Genista L.	Seed																		1	39						40
	Medicago L.	Seed				18																					18
	Trifolium L.	Seed				62								9							35						106
	Fruits
	Castanea sativa Mill.	Fruit				2																					2
	Prunus avium L. / Prunus cerasus L.	Endocarp				2																			1		3
	Pyrus L.	Seed												1													1
	Rubus L.	Seed				36												2									38
	Vitis vinifera L.	Seed	1			101				24					8						4		1				139
	Vitis vinifera L.	Pedicel				7				7	3				17							1					35
	Vitis vinifera L.	Drupe with seed															2										2
	Oil/Fiber plant
	Linum L.	Seeds agglomerated				6																					6
	Other remains
	Anagallis arvensis L.	Seed				8																					8
	Agrostemma githago L.	Seed				674								74	47	9		2				6					812
	Asteraceae Bercht. & J.Presl	Achene				20									19	1											40
	Asteraceae - Chrysanthemum L. type	Achene				165					30	19	2	1	36	1						2					256
	Caryophyllaceae Juss.	Seed				70								23	5				1						1		100
	Chenopodium L.	Seed				69								9	1	1											80
	Chenopodiaceae Vent	Seed																			35						35
	Corrigiola L.	Achene				8																					8
	Euphorbia L.	Seed				4																					4
	Galium aparine L.	Mericarp				14																					14
	Galium L.	Mericarp				8			24													1					33
	Malva L.	Seed				5								7													12
	Papaveraceae Juss.	Seed				16																					16
	Polygonum persicaria L.	Achene				18							4									2					24
	Polygonum lapathifolium L.	Achene										6															6
	Polygonum L. -lenticular type	Achene																			18						18
	Polygonum L. -trigonal type	Achene												4							23						27
	Polygonaceae Juss.	Achene				81								1													82
	Plantago lanceolata L.	Seed				1																					1
	Plantago L.	Seed											1														1
	Ranunculus L.	Achene				10																					10
	Raphanus raphanistrum L.	Seed											1	14											6		21
	Raphanus raphanistrum L.	Siliqua segment				26							1	8											41		76
	Rumex bucephalophorus L.	Achene				5																					5
	Rumex conglomeratus Murray / Rumex crispus L.	Achene																			18						18
	Rumex L.	Achene				69																2					71
	Sherardia arvensis L.	Mericarp				26																					26
	Silene gallica L.	Seed				115															35				1		151
	Silene L.	Seed				8																					8
	Spergula arvensis L.	Seed				33																					33
	Stellaria L. / Cerastium L.	Seed								7		10			9						55						81
	Urtica L.	Achene				19																					19
	Veronica L.	Seed				26							1												1		28
	Viola L.	Seed				53																					53
	Undetermined	Seed/fruit				42								7	3	1			2			1			3		59
	Total		172	12	303	108735	60	1	297	2745	2328	536	760	14587	11677	1217	4	86	28	6	6661	2631	1120	3	832	45	154846
	Total per Phase		109580							45266
	Table S3. Fruits/seeds results per S.U., Moment and Phase (units only).
