# Supplementary material for: Crops on the Rocks: Production, Processing, and Storage at the Early Medieval Site of Senhora Do Barrocal (Municipality of Sátão, Central Portugal)
Source: Plants (Basel). 2022 Feb 9;11(4):471. doi: 10.3390/plants11040471 (PMC8880156; doi:10.3390/plants11040471)
Supplement: Supplementary file 1 [file plants-11-00471-s001.zip › Table S4. Results per Sample.xlsx]

## Sheet: S4 - Full results per Sample
	Phase		1	1	1	1	1	1	1	1	1	1	1	1	1	1	1	1	1	1	1	1	1	1	1	1	1	1	1	1	1	1	1	1	1	1	1	1	1	1	1	1	1	1	1	1	1	1	1
	Moment		1st	1st	1st	1st	1st	1st	2nd	2nd	2nd	2nd	2nd	2nd	2nd	2nd	2nd	2nd	2nd	2nd	2nd	2nd	2nd	2nd	2nd	2nd	2nd	2nd	2nd	2nd	2nd	2nd	2nd	2nd	2nd	2nd	2nd	2nd	2nd	2nd	2nd	2nd	2nd	2nd	2nd	2nd	2nd	2nd	2nd
	Structure		HS9	HS9	HS9	HS9	HS9	HS9	HS9	HS9	HS9	HS9	HS9	HS9	HS9	HS9	HS9	HS9	HS9	HS9	HS9	HS9	HS9	HS9	HS9	HS9	HS9	HS9	HS9	HS9	HS9	HS9	HS9	HS9	HS9	HS9	HS9	HS9	HS9	HS9	HS9	HS9	HS9	HS9	HS9	HS9	HS9	HS9	HS9
	S.U.		115	115	115	116	116	116	106	106	106	106	106	107	107	107	107	107	107	107	107	107	107	107	107	107	107	107	107	107	107	107	107	107	107	107	107	107	107	107	107	107	107	107	107	107	107	107	107
	Square		C6	C6	D6	G5	G4	G5	F1'	E0	E0	F0	F0	C4	B3/C3	F1	E1	B3/C3	B6/C6	D1	B6/C6	C6	C6	F1	C3	C1	C3	B6/C6	B6/C6	B6/C6	B6/C6	B6/C6	C1	B6/C6	B6/C6	F1	C6	B6/C6	D3	C4	C6	C3	B6/C6	C5	D3	B6/C6	B6/C6	C6	B3/C3
	Sample		143	544	546	158	548	549	209	212	213	236	260	1	7	8	18	25	45	78	79	80	88	92	93	94	95	99	102	105	106	107	113	115	120	121	122	131	133	146	157	159	162	164	168	171	172	173	181
	Cereal	Plant part
	Avena L.	Grains agglomerated																																												4
	Avena L.	Grain		11	31			1	1		7			177	4	8		17	48	2	1	3	12		24		6	60	143		2	120		1		4	85	56					111			1363	1169	6	885
	Avena L.	Grain frag.			5						6			54	1			2	3			1	2				3	1	6			13		1			12	4					8			165	199		349
	Avena L. / Hordeum vulgare L.	Grains agglomerated																	1																1
	Avena L. / Panicum miliaceum L.	Grains agglomerated
	Avena L. / Secale cereale L.	Grains agglomerated																																												4
	Hordeum vulgare L.	Grains agglomerated																											1
	Hordeum vulgare L.	Grain		7	15			2			19	1		201	1	9		1	196	1		3	8	5	2			86	164			17				13	25	46					145			325	322		65
	Hordeum vulgare L.	Grain frag.		2	2						9			146		2			18				1					8	8			4					5	1					13			29	69		16
	Hordeum vulgare L. / Secale cereale L.	Grains agglomerated																	1
	Hordeum vulgare L. / Triticum aestivum L. / Triticum durum Desf. / Triticum turgidum L.	Grains agglomerated
	Hordeum vulgare L. /Fabaceae Lindl.	Grain and seed agglomerated																																									1
	Hordeum vulgare L. /Charcoal remain	Grain and charcoal agglomerated																																1
	Panicum miliaceum L.	Grains agglomerated
	Panicum miliaceum L.	Grains agglomerated frag.
	Panicum miliaceum L.	Grain											8	115					1													1							1				3			20	22	3
	Panicum miliaceum L.	Grain frag.
	Panicum miliaceum L. / Secale cereale L.	Grains agglomerated
	Setaria italica (L.) P.Beauv.	Grain
	Setaria P.Beauv.	Grain
	Panicoideae Link	Grain																														2					1	1								5			15
	Panicoideae Link	Grain frag.											1																																	3	2	3	20
	Panicoideae Link	Scutellum
	Secale cereale L.	Grains agglomerated																																									2
	Secale cereale L.	Grain	1	37	46		5	1	10	3	183	4	3	125	51	28		67	201	15	6	3	33	9	77	1	21	256	424	1		323				28	167	236	1				546	1		738	580		332
	Secale cereale L.	Grain longitudinal frag.									1																	3	5			8				5	6	1					13			16	6
	Secale cereale L.	Grain frag.		7	4		1		1		16			28	4			3	7	2			3		9		1	7	18			14				2	12	3					15			29	22		13
	Secale cereale L. / Agrostemma githagoL.	Grain and seed agglomerated
	Triticum aestivum L. / Triticum durum Desf. / Triticum turgidum L.	Grain		3	9		1				26	1		23	18	11		10	14	4	1		5	1	9		4	19	13			8			1	2	13	9					18			24	18		31
	Triticum aestivum L. / Triticum durum Desf. / Triticum turgidum L.	Grain longitudinal frag.
	Triticum aestivum L. / Triticum durum Desf. / Triticum turgidum L.	Grain frag.									1			3									1															1											1
	Triticum L.	Grain													1	1		2
	Triticeae Dumort.	Grains agglomerated
	Triticeae Dumort.	Grain with scutellum					2				2		1	3	8	5		9	25	2	1	1	3	2	14	1	4	27	28			53			1	5	39	24					61			470	375	18	348
	Triticeae Dumort.	Grain without scutellum			12		4	1			25	1		259	4	6		14	80	3	2	1	15		27		7	31	38			110		1		5	89	25		1	1		144			676	761	168	1029
	Triticeae Dumort.	Embryo																										1				1											2				1
	Triticeae Dumort.	Scutellum																1	49									3	24			19				1	8	11					59			29	30	2	9
	Cereal (grain and chaff)
	Avena sativa L. / Avena strigosa Schreb.	Hulled grain												1				2	8									2	5			2					3	5					8			32	32		6
	Avena sativa L. / Avena strigosa Schreb.	Hulled grains agglomerated																																				1
	Avena sativa L. / Avena strigosa Schreb.	Floret base												1					3										2			9						3					7			3	33		2
	Avena sativa L. / Avena strigosa Schreb.	Floret base frag.																														1						2									1
	Avena L.	Grain with husks									1											2		1				4	36			73				1	11	23					28			372	198		70
	Avena L.	Grain frag. with husks																			1	1						1	1			4					2									11	10		8
	Avena L.	Husks frag.												1					4										1			14						3								4	10
	Avena L.	Awn frag.
	Hordeum vulgare L.	Hulled grain												2					142									8	40			21					3	37					89			24	62
	Hordeum vulgare L.	Hulled grains agglomerated																																				1
	Hordeum vulgare L.	Lemma base																	23									2	17			6					1	7					34			11	4
	Hordeum vulgare L.	Lemma base frag.																	17										3									3					11			1
	Hordeum vulgare L.	Grain with husks							2		24	2							606	6		1	3				1	87	395			149		2	3		43	298					581			329	387		49
	Hordeum vulgare L.	Grain frag. with husks							1										6	1									6			3					1	9					13			16	23		7
	Hordeum vulgare L.	Rachis segment with 1 node
	Hordeum vulgare L.	Rachis frag.
	Hordeum vulgare L.	Husks frag.																	860										46			47					7	102					530			45	21		3
	Hordeum vulgare L.	Awn frag.																														1														2
	Panicum miliaceum L.	Hulled grain
	Panicum miliaceum L.	Grain with husks																																												75	52		154
	Panicum miliaceum L.	Grain frag. with husks
	Panicum miliaceum L.	Husks frag.
	Setaria italica (L.) P.Beauv.	Hulled grain
	Setaria italica (L.) P.Beauv.	Grain with husks
	Secale cereale L.	Rachis segment with 1 node																														3						1								35	8	1
	Secale cereale L.	Rachis segment with 2 nodes																														1
	Secale cereale L.	Rachis frag.																																												1		3
	Triticum aestivum L. / Triticum durum Desf. / Triticum turgidum L.	Rachis node
	Triticum L.	Rachis frag.
	Triticeae Dumort.	Rachis frag.																			1										1	2											1			1
	Triticeae Dumort.	Husks frag.									1																	97	179			214					23	192					355			35	151		5
	Triticeae Dumort.	Awn frag.
	Other Poaceae
	Arrhenatherum elatius subspec. bulbosum (Willd.) Schübl. & G.Martens	Pseudobulb																																			1
	Festuca L. / Lolium L.	Grain																																				1									2
	Festuca L. / Lolium L.	Grain frag.
	Poa L.	Grain
	Poa L.	Grain frag.
	Poaceae Barnhart	Grain												30					1																											9
	Poaceae Barnhart	Grain frag.												80																																2
	Poaceae - Bromus L. type	Grain
	Poaceae - Vulpia C.C.Gmel. type	Grain frag.
	Poaceae Barnhart	Embryo
	Poaceae Barnhart	Scutellum
	Other Poaceae (grain and chaff)
	Festuca L. / Lolium L.	Hulled grain
	Poaceae Barnhart	Hulled grain																																												1
	Poaceae Barnhart	Spikelet base
	Poaceae Barnhart	Rachis frag.
	Poaceae Barnhart	Husks frag.												1
	Fabaceae
	Lathyrus cicera L. / Lathyrus sativus L.	Seed													1
	Lens culinaris Medik.	Seed																																															2
	Ornithopus L.	Seed
	Ornithopus L.	Loment segment
	Ornithopus L.	Loment segment frag.
	Pisum sativum L.	Seed									1			77										1				2								3							1
	Pisum sativum L.	Cotyledon			2									103
	Pisum sativum L.	Seed frag.												21
	Vicia faba L.	Seed		1	8				1					21					2									11	1			4					2	2					13			8	2
	Vicia faba L.	Cotyledon			1									3															1														3
	Vicia faba L.	Seed frag.		2	3				2					14														8	5			1					9	5					14			1			3
	Vicia L. / Lathyrus L.	Seed											1			1											1	2	2								1									16	12		6
	Vicia L. / Lathyrus L.	Cotyledon
	Vicia L. / Lathyrus L.	Seed frag.
	Vicia L. /Lathyrus L. /Pisum L.	Seed										1			2										1		1	2				1				8		2					5
	Vicia L. /Lathyrus L. /Pisum L.	Cotyledon														2								1	1			1				2																	6
	Vicia L. /Lathyrus L. /Pisum L.	Seed frag.										5			3	4							1	1	1			4	2								20						17			1	3		11
	Fabaceae Lindl.	Seed												5
	Fabaceae Lindl.	Cotyledon
	Fabaceae Lindl.	Seed frag.									2			346
	Fabaceae Lindl.	Pericarp frag.
	Astragalus L.	Seed
	Genista L.	Seed
	Medicago L.	Seed
	Trifolium L.	Seed
	Fruits
	Castanea sativa Mill.	Fruit
	Castanea sativa Mill.	Fruit frag.																			1									3					1											1			2
	Quercus L.	Cotyledon frag.															1
	Pinus pinea L. / Pinus pinasterAiton	Half bract
	Pinus pinea L. / Pinus pinasterAiton	Bract frag.
	Prunus avium L. / Prunus cerasus L.	Endocarp
	Pyrus L.	Seed
	Rubus L.	Seed
	Vitis vinifera L.	Seeds agglomerated
	Vitis vinifera L.	Seed		1															1				1					3	1														2				6		2
	Vitis vinifera L.	Seed frag.																																															1
	Vitis vinifera L.	Pedicel																				1																											2
	Vitis vinifera L.	Drupe with seed
	Vitis vinifera L.	Drupe frag.
	Oil/Fiber plant
	Linum L.	Seeds agglomerated
	Linum L.	Seeds agglomerated frag.
	Other remains
	Anagallis arvensis L.	Seed
	Agrostemma githago L.	Seed																																												36	14		6
	Agrostemma githago L.	Seed frag.																																												4	1
	Asteraceae Bercht. & J.Presl	Achene												4
	Asteraceae - Chrysanthemum L. type	Achene																																												1
	Caryophyllaceae Juss.	Seed
	Caryophyllaceae Juss.	Seed frag.
	Chenopodium L.	Seed
	Chenopodiaceae Vent	Seed
	Chenopodiaceae Vent	Seed frag.
	Cistus ladanifer L.	Capsule frag.
	Cistus L.	Capsule frag.																																															1
	Corrigiola L.	Achene
	Euphorbia L.	Seed																	4
	Galium aparine L.	Mericarp
	Galium L.	Mericarp
	Galium L.	Mericarp frag.
	Malva L.	Seed												1
	Papaveraceae Juss.	Seed
	Polygonum persicaria L.	Achene
	Polygonum lapathifolium L.	Achene
	Polygonum L. - lenticular type	Achene
	Polygonum L. - trigonal type	Achene
	Polygonaceae Juss.	Achene
	Polygonaceae Juss.	Achene frag.
	Plantago lanceolata L.	Seed																																														1
	Plantago L.	Seed
	Ranunculus L.	Achene
	Raphanus raphanistrum L.	Seed
	Raphanus raphanistrum L.	Siliqua segment
	Raphanus raphanistrum L.	Siliqua segment frag.
	Rumex bucephalophorus L.	Achene
	Rumex conglomeratus Murray / Rumex crispus L.	Achene
	Rumex L.	Achene																																												4	6		6
	Sherardia arvensis L.	Mericarp
	Silene gallica L.	Seed
	Silene L.	Seed
	Spergula arvensis L.	Seed																	1																								1
	Stellaria L. / Cerastium L.	Seed
	Urtica L.	Achene
	Veronica L.	Seed
	Viola L.	Seed																																												1
	Undetermined	Flower bud
	Undetermined	Peduncle																	1
	Undetermined	Plant spine frag.
	Undetermined	Seed/fruit												1																																1	1
	Undetermined	Seed/fruit frag.		2	3	1					23		8	146	38	7		29	196	7	13	3	64	3	32		51	48	129	1	11	394	1	1	10	21	350	129	2		5	8	404		1	706	332	75	340
	Table S4: Fruits/seeds results per Sample
[truncated: 189 more columns]
