# Supplementary material for: Crops on the Rocks: Production, Processing, and Storage at the Early Medieval Site of Senhora Do Barrocal (Municipality of Sátão, Central Portugal)
Source: Plants (Basel). 2022 Feb 9;11(4):471. doi: 10.3390/plants11040471 (PMC8880156; doi:10.3390/plants11040471)
Supplement: Supplementary file 1 [file plants-11-00471-s001.zip › Table S5. Results per Square-SU.xlsx]

## Sheet: S5 - Results per Square-S.U.
	Phase		1	1	1	1	1	1	1	1	1	1	1	1	1	1	1	1	1	1	1	1	1	1	1	1	1	1	1	1	1	1	1	1	1	1	1	1	1	1	1	1	1	1	1	1	1	1	2
	Moment		1st	1st	1st	1st	2nd	2nd	2nd	2nd	2nd	2nd	2nd	2nd	2nd	2nd	2nd	2nd	2nd	2nd	2nd	2nd	2nd	2nd	2nd	2nd	2nd	2nd	2nd	2nd	2nd	2nd	2nd	2nd	2nd	2nd	2nd	2nd	2nd	2nd	2nd	2nd	2nd	2nd	2nd	2nd	2nd	2nd	3rd
	Structure		HS9	HS9	HS9	HS9	HS9	HS9	HS9	HS9	HS9	HS9	HS9	HS9	HS9	HS9	HS9	HS9	HS9	HS9	HS9	HS9	HS9	HS9	HS9	HS9	HS9	HS9	HS9	HS9	HS9	HS9	HS9	HS9	HS9	HS9	HS9	HS9	HS9	HS9	HS9	HS9	HS9	HS9	HS9	HS9	HS9	HS9	W112
	S.U.		115	115	116	116	106	106	106	107	107	107	107	107	107	107	107	107	107	107	107	107	107	107	107	107	107	107	107	107	107	107	107	107	107	107	107	108	108	108	108	108	108	108	108	108	109	137	136
	Square		C6	D6	G4	G5	E0	F1'	F0	B3/C3	B6/C6	B7/C7	B8	C1'	C1	C4	C5	C8	C9	D0	D1'	D1	D3	D4	D5	D7	D8	D9	E1'	E0	E1	E7	F1'	F0	F1	F8	F9	D4	D5	D6	D7	E6	F5	G3	G4	G8	F5	B8	B8
	Cereal	Plant part
	Avena L.	Grains agglomerated									4	1
	Avena L.	Grain	11	31		1	7	1		1408	5043	15776	1912			177	9	1419	174	3	2	5	69			18	25	26	594		3572	125			12	16	12	3		12								117	856
	Avena L.	Grain frag.		5			6			518	513	624	149			54	1	109	12		2		14					2	135		23	11	1			2	3											7	36
	Avena L. / Hordeum vulgare L.	Grains agglomerated									2
	Avena L. / Panicum miliaceum L.	Grains agglomerated
	Avena L. / Secale cereale L.	Grains agglomerated									4	4	9
	Hordeum vulgare L.	Grains agglomerated									1
	Hordeum vulgare L.	Grain	7	15		2	19		1	98	1620	393				230	32	98	46	5	5	3	31						185		48	4	4	8	27	4	8			7								5	13
	Hordeum vulgare L.	Grain frag.	2	2			9			23	179	21				152	8	10	7	1			6		1			8	60		7	2	3	2	2	1	2	1											3
	Hordeum vulgare L. / Secale cereale L.	Grains agglomerated									1
	Hordeum vulgare L. / Triticum aestivum L. / Triticum durum Desf. / Triticum turgidum L.	Grains agglomerated
	Hordeum vulgare L. /Fabaceae Lindl.	Grain and seed agglomerated									1
	Hordeum vulgare/Charcoal remain (agglomerate)	Grain and charcoal agglomerated									1
	Panicum miliaceum L.	Grains agglomerated										65	9						55									1				4																	4
	Panicum miliaceum L.	Grains agglomerated frag.										17							78
	Panicum miliaceum L.	Grain							8	191	256	838	130			115	1	429	792	1			1				96	122	269		154	8	1			16	38											11	184
	Panicum miliaceum L.	Grain frag.								11	3	7	6						58										13			1				1	1												1
	Panicum miliaceum L. / Secale cereale L.	Grains agglomerated																	1
	Setaria italica (L.) P.Beauv.	Grain										24	1														4		8
	Setaria P.Beauv.	Grain																	9
	Panicoideae Link	Grain								58	137	387	32					42	327								4	19	80		16			1															17
	Panicoideae Link	Grain frag.							1	38	19	61	29					27	194							2	7	9	25		7					3	1												13
	Panicoideae Link	Scutellum								15									8										2
	Secale cereale L.	Grains agglomerated									2	45										1
	Secale cereale L.	Grain	38	46	5	1	186	10	7	1037	4742	20646	2099	1	1	131	36	1927	453	61	72	48	157		5		76	73	1404	1	383	88	13	34	65	28		5	1	19								60	763
	Secale cereale L.	Grain longitudinal frag.					1			20	78	671	140					116	9		2								47		8	8			5													2	26
	Secale cereale L.	Grain frag.	7	4	1		16	1		126	192	393	67			29	2	81	35	10	8	10	67			6	2	2	232		26	3	1	2	2	1	2			7								11	48
	Secale cereale L. / Agrostemma githagoL.	Grain and seed agglomerated										1
	Triticum aestivum L. / Triticum durum Desf. / Triticum turgidum L.	Grain	3	9	1		26		1	135	200	277	28			35	16	23	17	3	2	16	21		2				79		72	2		5	14	4		2	1	2								4	22
	Triticum aestivum L. / Triticum durum Desf. / Triticum turgidum L.	Grain longitudinal frag.								4													3						20											1
	Triticum aestivum L. / Triticum durum Desf. / Triticum turgidum L.	Grain frag.					1			8	3	3				6	3		1			1	8						6		3																		1
	Triticum L.	Grain								3																									1
	Triticeae Dumort.	Grains agglomerated
	Triticeae Dumort.	Grain with scutellum			2		2		1	488	1769	4791	464		1	3	2	607	241		1	4					11	26	104		283	52			12		12											18	223
	Triticeae Dumort.	Grain without scutellum		12	4	1	25		1	2063	2937	5803	934	1		260	20	600	530	5	22	22	20			41	77	49	979		284	125	2		11	18	31											36	256
	Triticeae Dumort.	Embryo									7	6	2																1
	Triticeae Dumort.	Scutellum								88	445	592	249					125	17										2		32	2			1														11
	Cereal (grain and chaff)
	Avena sativa L. / Avena strigosa Schreb.	Hulled grain								13	97	294	18			1		16			1		1
	Avena sativa L. / Avena strigosa Schreb.	Hulled grains agglomerated									1
	Avena sativa L. / Avena strigosa Schreb.	Floret base								2	159	204	18			1		16																														11	10
	Avena sativa L. / Avena strigosa Schreb.	Floret base frag.									7	1	1
	Avena L.	Grain with husks					1			100	981	3639	435					334	55	2	3	2	1				4		56		103	23	1	1	2	4		1										13	90
	Avena L.	Grain frag. with husks								11	37	80	23					8	5										10		1																		1
	Avena L.	Husks frag.									44	8	9			1																																	1
	Avena L.	Awn frag.										1
	Hordeum vulgare L.	Hulled grain									496	2				2
	Hordeum vulgare L.	Hulled grains agglomerated									1
	Hordeum vulgare L.	Lemma base									188																																						31
	Hordeum vulgare L.	Lemma base frag.									40
	Hordeum vulgare L.	Grain with husks					24	2	2	50	3388	142	9					53	69	3	3	11							55		104	2	1	2				1	1
	Hordeum vulgare L.	Grain frag. with husks						1		7	85	24						2	5	2	3	2							4		1
	Hordeum vulgare L.	Rachis segment with 1 node									48
	Hordeum vulgare L.	Rachis frag.											1																																			1
	Hordeum vulgare L.	Husks frag.								3	1684	1
	Hordeum vulgare L.	Awn frag.									3
	Panicum miliaceum L.	Hulled grain										16	16
	Panicum miliaceum L.	Grain with husks								243	236	1378	300					384	1825							17	35	94	112		57	38		1														33	111
	Panicum miliaceum L.	Grain frag with husks								8	4	34	20					10	125							1	1	3	3			1																	7
	Panicum miliaceum L.	Husks frag.										22							4
	Setaria italica (L.) P.Beauv.	Hulled grain
	Setaria italica (L.) P.Beauv.	Grain with husks										47							25												14
	Secale cereale L.	Rachis segment with 1 node									87	205	259					137	25								4				16	8																	131
	Secale cereale L.	Rachis segment with 2 nodes									1		17																																				19
	Secale cereale L.	Rachis frag.									7	6	3					2									1
	Triticum aestivum L. / Triticum durum Desf. / Triticum turgidum L.	Rachis node									8	55							17								4					38
	Triticum L.	Rachis frag.										4						2	3
	Triticeae Dumort.	Rachis frag.									6	6	7														1
	Triticeae Dumort.	Husks frag.					1			5	1358	44	21						5																														1
	Triticeae Dumort.	Awn frag.									1
	Other Poaceae (grains)
	Arrhenatherum elatius subspec. bulbosum (Willd.) Schübl. & G.Martens	Pseudobulb									1
	Festuca L. / Lolium L.	Grain								39	33	1319	143					185	26							9	8		68		75	20
	Festuca L. / Lolium L.	Grain frag.								8	2	13	2															1	13
	Poa L.	Grain																																															31
	Poa L.	Grain frag.
	Poaceae Barnhart	Grain								42	72	935	162			30		40	16				5			36	17	10	102		61					8				1									159
	Poaceae Barnhart	Grain frag.								8	4	35	16			80		3	4							1		3	70			3					1												4
	Poaceae - Bromus L. type	Grain
	Poaceae - Vulpia C.C.Gmel. type	Grain frag.
	Poaceae Barnhart	Embryo										1
	Poaceae Barnhart	Scutellum										17
	Other Poaceae (grain and chaff)
	Festuca L. / Lolium L.	Hulled grain										36	16
	Poaceae Barnhart	Hulled grain									1	36
	Poaceae Barnhart	Spikelet base
	Poaceae Barnhart	Rachis frag.											2
	Poaceae Barnhart	Husks frag.														1
	Fabaceae
	Lathyrus cicera L. / Lathyrus sativus L.	Seed								2	2	24	9					23	1										8					2						1
	Lens culinaris Medik.	Seed								2	4								8										4
	Ornithopus L.	Seed										21							8																														11
	Ornithopus L.	Loment segment										177	40																		16
	Ornithopus L.	Loment segment frag.											2
	Pisum sativum L.	Seed					1			40	5	60				101	17		4			1	54	1	1				8				3	1	4					1
	Pisum sativum L.	Cotyledon		2						33						115	24						45	1	2
	Pisum sativum L.	Seed frag.								22						25	4						22
	Vicia faba L.	Seed	1	8				1		7	75	21	28			47	14		2			1	11		2			1				4
	Vicia faba L.	Cotyledon		1						3	6					39
	Vicia faba L.	Seed frag.	2	3				2		6	48	4	1			14	7	1	7				7		1				1
	Vicia L. / Lathyrus L.	Seed							1	11	33	96						79											24			4			1														8
	Vicia L. / Lathyrus L.	Cotyledon																											4
	Vicia L. / Lathyrus L.	Seed frag.																											1
	Vicia L. /Lathyrus L. /Pisum L.	Seed							1	6	10	59	37						9										8		22		11	5	8
	Vicia L. /Lathyrus L. /Pisum L.	Cotyledon								29	15	65						15	31								7	2	12			2	3	1	3						1						1
	Vicia L. /Lathyrus L. /Pisum L.	Seed frag.							5	44	55	69	6					30	18								2		6		4	2	2	3	5		4											1
	Fabaceae Lindl.	Seed								4	2	107	29			5		56	8										14		16	4					18
	Fabaceae Lindl.	Cotyledon
	Fabaceae Lindl.	Seed frag.					2			6		2	1			383	14		2				18														2												2
	Fabaceae Lindl.	Pericarp frag.
	Astragalus L.	Seed																											2
	Genista L.	Seed
	Medicago L.	Seed										18
	Trifolium L.	Seed										18						36	8
	Fruits
	Castanea sativa Mill.	Fruit										2
	Castanea sativa Mill.	Fruit frag.								2	9	4
	Quercus L.	Cotyledon frag.										1																			1
	Pinus pinea L. / Pinus pinasterAiton	Half bract																																									1	1
	Pinus pinea L. / Pinus pinasterAiton	Bract frag.																																											1
	Prunus avium L. / Prunus cerasus L.	Endocarp																			1		1
	Pyrus L.	Seed
	Rubus L.	Seed										36
	Vitis vinifera L.	Seeds agglomerated																8
	Vitis vinifera L.	Seed	1							2	20	4	19					24								7		16					1																24
	Vitis vinifera L.	Seed frag.								1			1																																				1
	Vitis vinifera L.	Pedicel								2	1								4																														7
	Vitis vinifera L.	Drupe with seed
	Vitis vinifera L.	Drupe frag.
	Oil/Fiber plant
	Linum L.	Seeds agglomerated																															2	4
	Linum L.	Seeds agglomerated frag.																															3	98
	Other remains
	Anagallis arvensis L.	Seed																										8
	Agrostemma githago L.	Seed								10	57	470	53					31	9								9		4			4				26
	Agrostemma githago L.	Seed frag.									5	10	6
	Asteraceae Bercht. & J.Presl	Achene										15	1			4
	Asteraceae - Chrysanthemum L. type	Achene								4	15	129	1						8									8
	Caryophyllaceae Juss.	Seed																36									8		10		16
	Caryophyllaceae Juss.	Seed frag.
	Chenopodium L.	Seed										5	40					20											4
	Chenopodiaceae Vent	Seed
	Chenopodiaceae Vent	Seed frag.											2
	Cistus ladanifer L.	Capsule frag.
	Cistus L.	Capsule frag.								1
	Corrigiola L.	Achene																										8
	Euphorbia L.	Seed									4
	Galium aparine L.	Mericarp																													14
	Galium L.	Mericarp																											8																			24
	Galium L.	Mericarp frag.																									1
	Malva L.	Seed														1											4
	Papaveraceae Juss.	Seed																													16
	Polygonum persicaria L.	Achene										18
	Polygonum lapathifolium L.	Achene
	Polygonum L. - lenticular type	Achene
	Polygonum L. - trigonal type	Achene
	Polygonaceae Juss.	Achene										29	20					30											2
	Polygonaceae Juss.	Achene frag.										2
	Plantago lanceolata L.	Seed									1
	Plantago L.	Seed
	Ranunculus L.	Achene																										10
	Raphanus raphanistrum L.	Seed
	Raphanus raphanistrum L.	Siliqua segment										18						8
	Raphanus raphanistrum L.	Siliqua segment frag.
	Rumex bucephalophorus L.	Achene										5
	Rumex conglomeratus Murray / Rumex crispus L.	Achene
	Rumex L.	Achene								14	10	66																	23		32	4				18	8
	Sherardia arvensis L.	Mericarp																										10
	Silene gallica L.	Seed								15		55						20	25
	Silene L.	Seed																	8
	Spergula arvensis L.	Seed									2	31																	16
	Stellaria L. / Cerastium L.	Seed																																															7
	Urtica L.	Achene																									8		11
	Veronica L.	Seed										18																8
	Viola L.	Seed									1	14						20																		18
	Undetermined	Flower bud										1														1
	Undetermined	Peduncle									3	2	2
	Undetermined	Plant spine frag.									1
	Undetermined	Seed/fruit								1	4	7	1			1		4	7							1		11	2		1						2
	Undetermined	Seed/fruit frag.	2	3		1	23		8	1803	3921	5185	1313		1	146		836	1481	9	31	33	3			37	92	54	3121		356	172	38	22	31	28	46					1				1		27	302
	Table S5: Fruits/Seeds results per Square and S.U.
[truncated: 49 more columns]
