# Supplementary material for: Crops on the Rocks: Production, Processing, and Storage at the Early Medieval Site of Senhora Do Barrocal (Municipality of Sátão, Central Portugal)
Source: Plants (Basel). 2022 Feb 9;11(4):471. doi: 10.3390/plants11040471 (PMC8880156; doi:10.3390/plants11040471)
Supplement: Supplementary file 1 [file plants-11-00471-s001.zip › Table S6. Units per litre - 2016 samples.xlsx]

## Sheet: S6 - Units per litre (2016)
	Volume (L) ≈		10	10	10	10	10	10	10	10	10	10	10	10	10	10	10	10	10	10	10	10	10	10	10	10	10	10	10	10	10	10	10	10	10	10	10	10	10	10	10	10	10	10	10	10	10	10
	Campaign		16	16	16	16	16	16	16	16	16	16	16	16	16	16	16	16	16	16	16	16	16	16	16	16	16	16	16	16	16	16	16	16	16	16	16	16	16	16	16	16	16	16	16	16	16	16
	Phase		1	1	1	1	1	1	1	1	1	1	1	1	1	1	1	1	1	1	1	1	1	1	2	2	2	2	2	2	2	2	2	2	2	2	2	2	2	2	2	2	2	2	2	2	2	2
	Moment		2nd	2nd	2nd	2nd	2nd	2nd	2nd	2nd	2nd	2nd	2nd	2nd	2nd	2nd	2nd	2nd	2nd	2nd	2nd	2nd	2nd	2nd	3rd	3rd	3rd	3rd	3rd	3rd	4th	4th	4th	4th	4th	4th	4th	4th	4th	4th	4th	4th	4th	4th	4th	6th	6th	6th
	Structure		HS9	HS9	HS9	HS9	HS9	HS9	HS9	HS9	HS9	HS9	HS9	HS9	HS9	HS9	HS9	HS9	HS9	HS9	HS9	HS9	HS9	HS9	W112	W112	W112	W112	W112	W112	W112	W112	W112	W112	W112	W112	W112	W112	W112	W112	W112	W112	W112	W112	W112	W112	W112	W112
	S.U.		107	107	107	107	107	107	107	107	107	107	137	107	107	107	107	107	107	107	107	107	107	107	136	136	136	139	139	140	125	125	125	125	125	125	125	125	125	125	125	130	130	131	131	104	104	104A
	Square		B3/C3	B6/C6	B7	B7/C7	C7	C7	C7	C7	C7	B8	B8	C8	C8	C9	D7	D8	D9	E7	E1	E1´	F8	F9	B8	B8	B8	A8/B8	A9/B9	A8	A3/A4	A'4	A'4	A4	A5	A6	B5	B6	B7	B8	C8	B7	B8	A5	B6	D1'/E1'	D1'/E1'	C6
	Sample		404	362	186	200	183	184	185	189	190	377	530	191	307	193	309	188	313	187	192	201	412	334	527	531	534	529	524	526	352	354	373	370	340	343	351	374	348	355	337	358	533	398	400	528	532	396
	Cereal	Plant part
	Avena L.	Grain	417	250	892	1580	1826	1878	9767	3147	604	2341	130	112	1655	229	18	29	26	148	3675	650	20	12	184	137	625	801	32	215	7	29	180	675	360	46	25	1009	1451	385	569	3056	868	248	61	802	248	239
	Hordeum vulgare L.	Grain	6	44	32	70	20	90	36	224	54	9	5		151	112				6	152	240	4	8	2	4	7	96	2	17		2	60	22	25	9	6	7	94	12	26	400	94	28	12	257	67	42
	Panicum miliaceum L.	Grain	280	49	1374	294	74	159	72	292	32	450	44	355	458	2667	17	131	216	50	211	381	16	38	142	63	94	109	101	60		13	27	204	201	10	4	23	162	158	171	210	275	70	4	948	542	43
	Setaria italica (L.) P.Beauv.	Grain			48			15			8					25		4			14	8							6			1			18									6
	Setaria P.Beauv.	Grain														9
	Panicoideae Link	Grain	58	64	231	51	4	29	72			32		10	32	335		4	19		16	82			10	6	1	30				2	26	12	71	2	3	59	59	13	49	112	59	25	4	115	64	18
	Secale cereale L.	Grain	268	177	438	1737	2005	2388	10236	3464	662	2151	61	193	1782	442		76	73	92	387	1428	28		132	122	522	607	41	136	1	21	126	605	312	46	17	694	979	186	354	2826	772	247	189	1388	601	115
	Triticum aestivum L. / Triticum durum Desf. / Triticum turgidum L.	Grain	28	7	48	38	12	8	123	48		28	4	8	15	16				2	72	89	4				22	23	2	6		4	35	145	116	2	4	16	17	4	5	15	22	96	11	47	20	9
	Triticum L.	Grain																																	5
	Triticeae Dumort.	Grain	183	222	335	184	605	811	1753	1426	263	703	18	176	556	258		11	26	54	315	106		12	35	52	147	204	2	44	7	2	49	202	106	14	8	364	275	43	138	910	432	75	57	506	239	77
	Cereal (grain and chaff)
	Avena sativa L. / Avena strigosa Schreb.	Floret base	4	81	16	42	42	27	253	108	8	33	11		32										10			40					10	8		3	1	22	30	34		132	37	7	18			21
	Hordeum vulgare L.	Lemma base		60																							31	3					3						4					2
	Hordeum vulgare L.	Rachis segment with 1 node		48
	Panicum miliaceum L.	Lemma/palea			16							16																	8
	Setaria italica (L.) P.Beauv.	Lemma/palea																											3															2
	Secale cereale L.	Rachis segment with 1 node			34	52	13	83		15	8	253			137	25		4		8	16				37	32	62	48		13		1	4	26				37	117	1	25	324	82	3	2		16	27
	Secale cereale L.	Rachis segment with 2 nodes										16															19
	Triticum aestivum L. / Triticum durum Desf. / Triticum turgidum L.	Rachis node			47			8								17		4		38																												4
	Other Poaceae
	Arrhenatherum elatius subspec. bulbosum (Willd.) Schübl. & G.Martens	Pseudobulb
	Festuca L. / Lolium L.	Grain	39	16	32	116	256	92	676	107	40	143			185	26	9	8		20	75	68								6		3	34	27	10	3	2	30	87	12		318		10	1		5	17
	Poa L.	Grain																									31																20
	Poaceae Barnhart	Grain	42		100	69		205	304	217	57	149		40		16	36	17	10		61	102	8		10	18	131	107	6	2				4	49	1			43		17	185	159	7		326	119	25
	Other Poaceae (graind and chaff)
	Festuca L. / Lolium L.	Hulled grain							36			16																				1					1		13	1				1
	Poaceae Barnhart	Hulled grain							36																																					18	7
	Poaceae Barnhart	Spikelet base																														1
	Fabaceae
	Lathyrus cicera L. / Lathyrus sativus L.	Seed			24							9			23							8								2			3		5						5				1
	Lens culinaris Medik.	Seed		4												8						4
	Ornithopus L.	Seed				9	4	8								8										11			6
	Ornithopus L.	Loment segment				17			152		8	40									16																			9
	Pisum sativum L.	Seed					8		52							4						8											5												2
	Vicia faba L.	Seed						4		16		28								4																					5				1
	Vicia L. / Lathyrus L.	Seed	4		8	9	8	4	35	32				10	69					4		26				8		7	2				3	17							16				4	12		3
	Vicia L. /Lathyrus L. /Pisum L.	Seed	13	2	53	4	8	9	18			37			8	24		4		1	22	14											5	4	23		2				8	4		3	5
	Fabaceae Lindl.	Seed	4		73		5	29				28		20	36	8				4	16	14		18				3						12	5	1		29		4		72	20	2		45	7	18
	Astragalus L.	Seed																				2
	Genista L.	Seed																																												32	7
	Medicago L.	Seed			18
	Trifolium L.	Seed			18										36	8																							9							35
	Fruits
	Rubus L.	Seed							36
	Vitis vinifera L.	Seed						4				19		24	8		7		16							2	22															8				4
	Vitis vinifera L.	Pedicel														4											7	3														17
	Other remains
	Anagallis arvensis L.	Seed																	8
	Agrostemma githago L.	Seed	4	7	16	81	87	37	193	47	9	53			31	9		9		4		4	26										3	8	5	1	1	30	20	6		47		3	6
	Asteraceae Bercht. & J.Presl	Achene						15																																		19			1
	Asteraceae - Chrysanthemum L. type	Achene	4			9	5	8	76	31						8			8									30		19												36			1
	Caryophyllaceae Juss.	Seed													36			8			16	10													9				9		5		4
	Chenopodium L.	Seed					5					40		20								4													8										1
	Chenopodiaceae Vent	Seed																																												35
	Corrigiola L.	Achene																	8
	Galium aparine L.	Mericarp																			14
	Galium L.	Mericarp											24									8
	Malva L.	Seed																4																					7
	Papaveraceae Juss.	Seed																			16
	Polygonum persicaria L.	Achene				18
	Polygonum lapathifolium L.	Achene																												6
	Polygonum L. -lenticular type	Achene																																												18
	Polygonum L. -trigonal type	Achene																															4													18	5
	Polygonaceae Juss.	Achene									29	20		30								2
	Ranunculus L.	Achene																	10
	Raphanus raphanistrum L.	Seed																																							14
	Raphanus raphanistrum L.	Siliqua segment			18										8																			8
	Rumex bucephalophorus L.	Achene					5
	Rumex conglomeratus Murray / Rumex crispus L.	Achene																																												18
	Rumex L.	Achene	8		16				36		14									4	32	23	18	8				30										8		4					1
	Sherardia arvensis L.	Mericarp																	10			16
	Silene gallica L.	Seed	15					15	40					20		25																														35
	Silene L.	Seed														8
	Spergula arvensis L.	Seed								31
	Stellaria L. / Cerastium L.	Seed																									7			10													9			45	10
	Urtica L.	Achene																8				11
	Veronica L.	Seed			18														8
	Viola L.	Seed									14			20									18
	Undetermined	Seed/fruit	1				3				4			3	1	7	1		11		1	2		2										1	1			1				2	1	1				1
	Total		1378	1031	3905	4380	4995	5926	24002	9205	1814	6614	297	1041	5259	4298	88	321	449	439	5127	3310	142	98	562	455	1728	2141	211	536	15	80	577	1980	1329	138	74	2329	3376	872	1407	8693	2854	836	382	4704	1957	659
	Units per litre (Sample)		137.8	103.1	390.5	438	499.5	592.6	2400.2	920.5	181.4	661.4	29.7	104.1	525.9	429.8	8.8	32.1	44.9	43.9	512.7	331	14.2	9.8	56.2	45.5	172.8	214.1	21.1	53.6	1.5	8.0	57.7	198	132.9	13.8	7.4	232.9	337.6	87.2	140.7	869.3	285.4	83.6	38.2	470.4	195.7	65.9
	Units per litre (Square)		137.8	103.1	390.5	438	918.8					345.6		315		429.8	8.8	32.1	44.9	43.9	512.7	331	14.2	9.8	915			214.1	21.1	53.6	1.5	32.9		198	132.9	13.8	7.4	232.9	337.6	87.2	140.7	869.3	285.4	83.6	38.2	333.1		65.9
			Table S6: Fruits/seeds per litre (units and only samples from 2016 campaign)
