# Supplementary material for: Crops on the Rocks: Production, Processing, and Storage at the Early Medieval Site of Senhora Do Barrocal (Municipality of Sátão, Central Portugal)
Source: Plants (Basel). 2022 Feb 9;11(4):471. doi: 10.3390/plants11040471 (PMC8880156; doi:10.3390/plants11040471)
Supplement: Supplementary file 1 [file plants-11-00471-s001.zip › Table S7. Results_Charcoal Phase1.xlsx]

## Sheet: S7 - Charcoal Res. Phase1
	Moment	1									2
	S.U.	115				116					106												107
	Square	E5	D6	C6	E6	E4	G4	E5	G5	D2	B1'/C1'	C0	D0	D1	D1'	D5	E0	F0	F1'	F4	F5	G6	B3/C3	B6/C6	B7	B8	C1	C1'	C3	C4	C5	C6	C7	C8	C9	D0	D1	D1'	D1'/E1'	D2	D3	D4	D7	D8	D9	E0	E1	E1'	E7
	Acer L.																																														2
	Alnus Mill.																							1	42							1	20		1			2
	Arbutus unedo L.									4	10	1	1	1	3		15	9	16				8	43	20	11	5	42	1		1	1	55	24	34	14	5	20					24	14	16	7	33	12	28
	Castanea sativa Mill.		3	9	3	2	31	9	18		1		3				11	7	3				101	656	100	194	14	68	30	2	27	102	368	206	57	25	61	8	35		152	21	80	70	139	20	100	7	27
	Castanea sativa Mill. / Quercus L.		2	1	1		9	2	7				4				3	12	8				44	288	55	55	22	1	2			31	239	23	29	9	14	7			15	5	15	17	30		43	5	28
	Cistus L.										1													1				4											3								14
	Erica australis L. / Erica arborea L.		3	1	1		10	4	7		4		1				4	10	4	4			10	89	7	9	8	14	9		3	14	49	15	28	8	1	13		3		1	11	6	10	1	10	5	27
	Erica scoparia L. / Erica umbellata L.																		2				1	5		1							1	2									1	2	1		2		5
	Erica L.						3		2								5	6	7		1		14	85	16	7	7	19	2			15	27	8	11	11		6			1		7	2	12	2	8	7	22
	Fabaceae Lindl.						3										2						6	43	12	6		7	2			10	10	2		1		5			3		2		4	2	5		2
	Frangula alnus Mill.																											2
	Fraxinus L.						1																	4			1						2	1							1		3						1
	Pistacia L.																							2							1
	Prunus avium L. / Prunus cerasus L.																						1	5				1						10											19
	Prunus L.	2	5	3	2	2	25	3	23												1			93			3		13	1	4	26					4			1	7				2
	Quercus L.				1	2			1					1			3	7					8	22	6	4	8		9		5	2	12	4	3	7	1	12			1		5	3	2	1	2	5	17
	Quercus L. - deciduous		2		6	2	9		18		51	2	29	5	2	4	22	40	31	1		5	59	123	15	21	98	165	25	4	3	28	68	34	7	17	5	142	4		17		32	28	45	21	73	17	9
	Quercus L. - evergreen						3						1				5	2	1		1		7	11	3		2	3	18	3	5	1	2	4	2	1	2	6			8				2	3	6	1	2
	Rhamnus L. / Phillyrea L.										1													2				1
	Rosaceae subfam. Maloideae C.Weber																							3																					4
	Salix L.																											2
	Salix L. / Populus L.																																		1
	Taxus baccata L.																						4	41							4	3
	Undetermined					1	1																	7	1	6				2		1	11								1
	Dicotyledon				1	2	10	1	10		2		1				21	12	14	3	1		39	161	42	56	41	21	4	1	3	23	120	33	23	13	8	18			11		35	8	46	9	30	14	32
	Monocotyledon																									1
	Bark																																														14	1
	Total	2	15	14	15	11	105	19	86	4	70	3	40	7	5	4	91	105	86	8	4	5	302	1685	319	371	209	350	115	13	56	258	984	366	196	106	101	239	42	4	217	27	215	150	332	66	342	74	200
		Table S7: Charcoal results (Phase 1)
[truncated: 34 more columns]
