# Supplementary material for: Crops on the Rocks: Production, Processing, and Storage at the Early Medieval Site of Senhora Do Barrocal (Municipality of Sátão, Central Portugal)
Source: Plants (Basel). 2022 Feb 9;11(4):471. doi: 10.3390/plants11040471 (PMC8880156; doi:10.3390/plants11040471)
Supplement: Supplementary file 1 [file plants-11-00471-s001.zip › Table S8. Results_Charcoal Phase2.xlsx]

## Sheet: S8 - Charcoal Res. Phase 2
	Moment	3				4																															5				6
	S.U.	136	139		140	124	124	125																					125A	129	130		131		134	138	126		132	133	102
	Square	B8	A9/B9	A8/B8	A8	C6	B6/C6	A0	A3	A'3	A3/A4	A4	A'4	A5	A6	A7	A8	A'8	A9	B0	B3/A3	B5	B6	B7	B8	C1	C6	C8	C0	H5	B7	B8	A5	B6	B8	B9	C6	B7	C7	D1'/E1'	C1	C3	C6	C9	D1'	D2	D6	E0	E1
	Acer L.																															1
	Alnus Mill.					1							1						2					33							10										1
	Arbutus unedo L.	55	6	12	6				2	3	2	19	6	14	4			1				1	3	2	12			36			7	4	1	1	13	2	1	15	13				16	1	2	3	1	3
	Castanea sativa Mill.	228	61	48	33	54	8	13	2	5		62	59	277	132			3	40		2	90	116	165	138	1	11	57	4		79	75	103	60	133	1	4	15	13		4		39	9	4			3
	Castanea sativa Mill. /Quercus L.					6	23	2	3	3	1	20	24	19	20						4		7	26	26		1	38	2		14		1	12				20	22				72		2			5
	Cistus L.	17	8	19	17									2										2								5			2								3
	Erica australis L. / Erica arborea L.	19	1			3	4	1				15	11	7	3		1		2	2	13	5	6	18	5		1	8	4	1	13				6		3	23	20				20		3	1	3
	Erica scoparia L. / Erica umbellata L.	2									1			3														2
	Erica L.	17	5	5		3				1	1	4	4	3	3						11		1	7	2			12			11	9	1	1			3	20	19	5			31		3	1			1
	Fabaceae Lindl.	9			1	4	1		2			10		4	2				1		2	3	3	17	6			6			12	5	1	2	2				5	2			8
	Fraxinus L.	1		1	1							1	1		2						1			5	1			1			1	1								1
	Olea europaea L.														1
	Pinus L.		1
	Prunus avium L. / Prunus cerasus L.	3	18	4																		1	1	6							2		5		3	9
	cf. Prunus L.	1																			1
	Prunus L.	2	16			8	15	23						1						1	35		1	2									1				2		1		3	5	19
	Quercus L.					4			1			1	6								4				1			11			1			1				3	6				4			2	2
	Quercus L. - deciduous	167	44	49	51	8	7	17	1	4		19	23	64	1		2	5		9	31	5	16	20	28	5		47	53	2	12	44		1	36	2	3	32	7	6	90	5	33		16	10	4	16
	Quercus L. - evergreen		1	2			2					1											1	2	3			1			2								1				1					1
	Rhamnus L. / Phillyrea L.	2												1										1								1			1			1
	Rosaceae subfam. Maloideae C.Weber			2																					1
	Salix L.																														1				1										1			1
	Taxus baccata L.													1
	Undetermined					3																	1	3													1						3
	Dicotyledon	27	14	8	7	6	20	16	1	5	5	50	41	41	45	1		4	4		6	3	21	38	31	1	1	39			23	5	10	11	2	1	1	27	44	5	2		38	4	1	1		9
	Monocotyledon																							1				2
	Total	550	175	150	116	100	80	72	12	21	10	202	176	437	213	1	3	13	49	12	110	108	177	348	254	7	14	260	63	3	188	150	123	89	199	15	18	156	151	19	100	10	287	14	32	18	10	38	1
		Table S8: Charcoal results (Phase 2)
[truncated: 76 more columns]
