# Supplementary material for: Crops on the Rocks: Production, Processing, and Storage at the Early Medieval Site of Senhora Do Barrocal (Municipality of Sátão, Central Portugal)
Source: Plants (Basel). 2022 Feb 9;11(4):471. doi: 10.3390/plants11040471 (PMC8880156; doi:10.3390/plants11040471)
Supplement: Supplementary file 1 [file plants-11-00471-s001.zip › Table S9. Results_Charcoal Dendro.xlsx]

## Sheet: S9  
	Taxon	Total Identified	Tree ring curvature				Vitrification	Radial cracks
			Undetermined	Weak	Moderate	Strong
			%	%	%	%	%	%
	Acer L.	3	100
	Alnus Mill.	119	0.8	86.6	12.6		6.7	0.8
	Arbutus unedo L.	984	12.9	29.9	51.8	5.4	2.2	8.4
	Castanea sativa Mill.	6505	16.0184	79.7	3.96618	0.3	1.5	5.9
	Castanea sativa Mill. / Quercus L.	1717	4.7	88.8	5.5	1.0	9.6	8.03727
	Cistus L.	138	65.2	1.4	5.1	26.8	7.2	18.8
	Erica australis L. / Erica arborea L.	1009	7.7	36.7	48.5	7.1	12.2	30.6
	Erica scoparia L. / Erica umbellata L.	44	25	15.9	50	9.1	9.1	13.6
	Erica L.	684	11.7	20.9	41.9591	25.4	26.5	29.8
	Fabaceae Lindl.	345	4.9	11.3	34.5	49.3	4.1	29.9
	Frangula alnus Mill.	2		100
	Fraxinus L.	45	13.3	75.6	11.1		2.2	8.9
	Olea europaea L.	1		100				100
	Pistacia L.	3		66.7	33.3
	Pinus L.	1	100
	Prunus avium L. / Prunus cerasus L.	121	21.5	58.7	19.0083	0.8	7.4	4.1
	Prunus L.	722	14.9584	51.7	30.1	3.3	7.9	10.2
	Quercus L.	240	8.8	67.5	20.8	2.9	12.1	15.8
	Quercus L. - deciduous	3570	24.6	67.6	6.4	0.9	5.7	27.3
	Quercus L. - evergreen	182	11.5	70.3	14.8	3.3	3.8	13.2
	Rhamnus L. / Phillyrea L.	15	13.3	6.7	53.3	26.7
	Rosaceae subfam. Maloideae C.Weber	13	15.4	76.9	7.7
	Salix L.	12		66.7	25	8.3
	Salix L. / Populus L.	1		100
	Taxus baccata L.	67	1.5	43.3	44.8	10.4		1.5
	Dicotyledon	1989	89.6	4.8	1.6	3.97185	67.5	35.2
	Undetermined	47	91.5			8.5	89.4	12.8
	Monocotyledon	6	66.7			33.3	100
	Table S9: Tree ring curvature, vitrification, and radial cracks per taxon
